# Supplementary material for: Uranium carbonate complexes demonstrate drastic decrease in stability at elevated temperatures
Source: Commun Chem. 2021 Aug 16;4:120. doi: 10.1038/s42004-021-00558-3 (PMC9814475; doi:10.1038/s42004-021-00558-3)
Supplement: Supplementary file 2 — Supplementary Data 1 [file 42004_2021_558_MOESM2_ESM.xlsx]

## Sheet: Solubility Data
	Solution Compositions
	200 ºC Series	mol/kg Water	mol/kg Water	mol/kg Water				Measured	Calculated	pH Corrected to pH 8 presuming predominance of UO2OH+
	Solution Number	NaCl Concentration	NaHCO3 Concentration	Na2CO3 Concentration	Total [CO3--]	Logm(CO3--)	loga[CO3--]	logm(U)	pH	logm(U)						Temperature	NaCl Concentration	NaHCO3 Concentration	Na2CO3 Concentration	logm(U)	pH	logm(U) pH Corrected
	6	1	0.02	0	0.02	-1.69897	-4.9497	-5.08956	7.81425	-5.27531						200	1	0.02	0	-5.08956	7.81425	-5.27531
	19	1	0.01	0	0.01	-2	-5.38252	-5.09624	7.68869	-5.40755						200	1	0.01	0	-5.09624	7.68869	-5.40755
	20	1	0.02	0	0.02	-1.69897	-4.9497	-5.94886	7.81425	-6.1346						200	1	0.02	0	-5.94886	7.81425	-6.1346
	21	1	0.05	0	0.05	-1.30103	-4.41831	-5.9531	7.94619	-6.00692						200	1	0.05	0	-5.9531	7.94619	-6.00692
	23	1	0.1	0	0.1	-1	-4.05355	-5.83464	8.01385	-5.82079						200	1	0.1	0	-5.83464	8.01385	-5.82079
	24	1	0.2	0	0.2	-0.69897	-3.72294	-5.4418	8.05312	-5.38868						200	1	0.2	0	-5.4418	8.05312	-5.38868
	45	1	0.01	0	0.01	-2	-5.38252	-4.55798	7.68869	-4.86928						200	1	0.01	0	-4.55798	7.68869	-4.86928
	46	1	0.01	0	0.01	-2	-5.38252	-4.95825	7.68869	-5.26956						200	1	0.01	0	-4.95825	7.68869	-5.26956
	47	1	0.1	0	0.1	-1	-4.05355	-5.23539	8.01385	-5.22154						200	1	0.1	0	-5.23539	8.01385	-5.22154
	49	1	0.1	0	0.1	-1	-4.05355	-5.32964	8.01385	-5.31579						200	1	0.1	0	-5.32964	8.01385	-5.31579
	50	1	0.1	0	0.1	-1	-4.05355	-4.5774	8.01385	-4.56355						200	1	0.1	0	-4.5774	8.01385	-4.56355
	134	2	0.05	0	0.05	-1.30103	-4.65484	-5.43999	7.84463	-5.59536						200	2	0.05	0	-5.43999	7.84463	-5.59536
	135	2	0.1	0	0.1	-1	-4.28019	-4.79941	7.91942	-4.87999						200	2	0.1	0	-4.79941	7.91942	-4.87999
	136	2	0.15	0	0.15	-0.823909	-4.07516	-4.5889	7.95058	-4.63832						200	2	0.15	0	-4.5889	7.95058	-4.63832
	138	2	0.3	0	0.3	-0.522879	-3.74742	-4.50612	7.98464	-4.52148						200	2	0.3	0	-4.50612	7.98464	-4.52148
	K1	1	0.2	0	0.2	-0.69897	-3.71818	-4.83289	8.0613	-4.77159						200	1	0.2	0	-4.83289	8.0613	-4.77159
	K2	1	0.2	0	0.2	-0.69897	-3.71818	-5.12482	8.0613	-5.06352						200	1	0.2	0	-5.12482	8.0613	-5.06352
	K3	1	0.2	0	0.2	-0.69897	-3.71818	-5.18718	8.0613	-5.12588						200	1	0.2	0	-5.18718	8.0613	-5.12588
	K4	1	0.2	0	0.2	-0.69897	-3.71818	-5.27041	8.0613	-5.20911						200	1	0.2	0	-5.27041	8.0613	-5.20911
	K5	1	0.2	0	0.2	-0.69897	-3.71818	-5.04582	8.0613	-4.98452						200	1	0.2	0	-5.04582	8.0613	-4.98452
	K6	1	0.2	0	0.2	-0.69897	-3.71818	-4.76297	8.0613	-4.70167						200	1	0.2	0	-4.76297	8.0613	-4.70167
	K7	1	0.2	0	0.2	-0.69897	-3.71818	-5.55297	8.0613	-5.49167						200	1	0.2	0	-5.55297	8.0613	-5.49167
	Series 2															200	2	0	0.3	-6.97534	9.78205	-5.1933
	171	2	0	0.3	0.3	-0.522879	-2.37603	-6.97534	9.78205							200	2	0.1	0.2	-7.57741	9.51415	-6.06326
	173	2	0.1	0.2	0.3	-0.522879	-2.48909	-7.57741	9.51415							200	2	0.1	0.2	-8.21064	9.51415	-6.69649
	174	2	0.1	0.2	0.3	-0.522879	-2.48909	-8.21064	9.51415							200	2	0.15	0.15	-7.69177	9.33982	-6.35195
	175	2	0.15	0.15	0.3	-0.522879	-2.58543	-7.69177	9.33982							200	2	0.15	0.15	-7.48925	9.33982	-6.14944
	176	2	0.15	0.15	0.3	-0.522879	-2.58543	-7.48925	9.33982							200	2	0.2	0.1	-6.73593	9.11536	-5.62057
	177	2	0.2	0.1	0.3	-0.522879	-2.73444	-6.73593	9.11536							200	2	0	0.1	-6.81886	9.48591	-5.33295
	121	2	0	0.1	0.1	-1	-2.95574	-6.81886	9.48591							200	2	0	0.2	-6.95333	9.67816	-5.27517
	122	2	0	0.2	0.2	-0.69897	-2.57743	-6.95333	9.67816							200	2	0	0.3	-8.39423	9.78205	-6.61218
	123	2	0	0.3	0.3	-0.522879	-2.37603	-8.39423	9.78205							200	2	0	0.4	-7.13254	9.85239	-5.28015
	124	2	0	0.4	0.4	-0.39794	-2.24164	-7.13254	9.85239							200	2	0	0.5	-6.53147	9.9053	-4.62617
	125	2	0	0.5	0.5	-0.30103	-2.14196	-6.53147	9.9053
																Temperature	NaCl Concentration	NaHCO3 Concentration	Na2CO3 Concentration	logm(U)	pH	logm(U) pH Corrected
																250	1	0.001	0	-4.68697	7.22141	-5.46557
	Solution Compositions															250	1	0.005	0	-4.78682	7.62666	-5.16016
	250 ºC Series	mol/kg Water	mol/kg Water	mol/kg Water				Measured	Calculated	pH Corrected to pH 8 presuming predominance of UO2OH+						250	1	0.01	0	-6.3398	7.78619	-6.55361
	Solution Number	NaCl Concentration	NaHCO3 Concentration	Na2CO3 Concentration	Total [CO3--]	Logm(CO3--)	loga[CO3--]	logm(U)	pH	logm(U)						250	1	0.03	0	-5.66477	8.01913	-5.64564
	2	1	0.001	0	0.001	-3	-7.61907	-4.68697	7.22141	-5.46557						250	1	0.05	0	-5.93781	8.11585	-5.82196
	3	1	0.005	0	0.005	-2.30103	-6.39624	-4.78682	7.62666	-5.16016						250	1	0.08	0	-6.67699	8.19547	-6.48152
	4	1	0.01	0	0.01	-2	-5.90856	-6.3398	7.78619	-6.55361						250	1	0.1	0	-6.08377	8.22941	-5.85436
	5	1	0.03	0	0.03	-1.52288	-5.17419	-5.66477	8.01913	-5.64564						250	1	0.001	0	-6.15019	7.22141	-6.92879
	6	1	0.05	0	0.05	-1.30103	-4.85063	-5.93781	8.11585	-5.82196						250	1	0.005	0	-6.94382	7.62666	-7.31716
	7	1	0.08	0	0.08	-1.09691	-4.56561	-6.67699	8.19547	-6.48152						250	1	0.01	0	-6.9531	7.78619	-7.16691
	8	1	0.1	0	0.1	-1	-4.43531	-6.08377	8.22941	-5.85436						250	1	0.1	0	-7.16703	8.22941	-6.93761
	10	1	0.001	0	0.001	-3	-7.61907	-6.15019	7.22141	-6.92879						250	1	0.2	0	-5.71623	8.31569	-5.40054
	11	1	0.005	0	0.005	-2.30103	-6.39624	-6.94382	7.62666	-7.31716						250	1	0.3	0	-5.80672	8.35099	-5.45573
	12	1	0.01	0	0.01	-2	-5.90856	-6.9531	7.78619	-7.16691						250	1	0.4	0	-6.93649	8.36879	-6.5677
	13	1	0.1	0	0.1	-1	-4.43531	-7.16703	8.22941	-6.93761						250	2	0.2	0	-6.76104	8.20359	-6.55745
	14	1	0.2	0	0.2	-0.69897	-4.05516	-5.71623	8.31569	-5.40054						250	2	0.4	0	-7.35538	8.26856	-7.08682
	15	1	0.3	0	0.3	-0.522879	-3.85255	-5.80672	8.35099	-5.45573						250	2	0.5	0	-6.87162	8.28293	-6.58869
	16	1	0.4	0	0.4	-0.39794	-3.7186	-6.93649	8.36879	-6.5677						250	2	0.6	0	-7.42421	8.29235	-7.13185
	93	2	0.2	0	0.2	-0.69897	-4.3106	-6.76104	8.20359	-6.55745						250	2	0.65	0	-7.66591	8.29584	-7.37006
	94	2	0.4	0	0.4	-0.39794	-3.95262	-7.35538	8.26856	-7.08682						250	2	0.7	0	-7.03801	8.29873	-6.73928
	95	2	0.5	0	0.5	-0.30103	-3.84563	-6.87162	8.28293	-6.58869						250	2	0.75	0	-7.41833	8.30112	-7.11721
	96	2	0.6	0	0.6	-0.221849	-3.7613	-7.42421	8.29235	-7.13185						250	2	0.8	0	-6.55378	8.3031	-6.25068
	97	2	0.65	0	0.65	-0.187087	-3.72517	-7.66591	8.29584	-7.37006						250	2	0.1	0.2	-7.39416	9.52342	-5.87075
	98	2	0.7	0	0.7	-0.154902	-3.6922	-7.03801	8.29873	-6.73928						250	2	0.1	0.2	-7.32373	9.52342	-5.80031
	99	2	0.75	0	0.75	-0.124939	-3.66192	-7.41833	8.30112	-7.11721						250	2	0.15	0.15	-6.87154	9.38493	-5.48661
	100	2	0.8	0	0.8	-0.09691	-3.63398	-6.55378	8.3031	-6.25068						250	2	0.2	0.1	-7.34304	9.19667	-6.14637
	Series 2															250	2	0.2	0.1	-7.56531	9.19667	-6.36864
	163	2	0.1	0.2	0.3	-0.522879	-2.97487	-7.39416	9.52342							250	2	0.3	0	-6.3922	8.24532	-6.14688
	164	2	0.1	0.2	0.3	-0.522879	-2.97487	-7.32373	9.52342
	165	2	0.15	0.15	0.3	-0.522879	-3.06932	-6.87154	9.38493
	167	2	0.2	0.1	0.3	-0.522879	-3.21303	-7.34304	9.19667
	168	2	0.2	0.1	0.3	-0.522879	-3.21303	-7.56531	9.19667
	170	2	0.3	0	0.3	-0.522879	-4.09657	-6.3922	8.24532

## Sheet: Calculated solution composition
200 ºC Solution Data - Pressure is pSat H2O																						200 ºC
Solution Number	6	19	20	21	23	24	45	46	47	49	50	121	122	123	124	125	171	173	174	175	176	177
[NaCl] mol/kg water	1	1	1	1	1	1	1	1	1	1	1	2	2	2	2	2	2	2	2	2	2	2
[NaHCO3] mol/kg water	0.02	0.01	0.02	0.05	0.1	0.2	0.01	0.01	0.1	0.1	0.1	0	0	0	0	0	0	0.1	0.1	0.15	0.15	0.2
[Na2CO3] mol/kg water	0	0	0	0	0	0	0	0	0	0	0	0.1	0.2	0.3	0.4	0.5	0.3	0.2	0.2	0.15	0.15	0.1
[Uranium measured] ppb	1936.5	1906.94	267.745	265.138	348.283	860.558	6585.68	2620.15	1384.16	1114.14	6297.67	36.1176	26.4998	0.960168	17.5405	70.0013	25.1903	6.29744	1.46534	4.83961	7.71478	43.7165
[Uranium] measured mol/kg	8.13654e-06	8.01235e-06	1.12498e-06	1.11403e-06	1.46337e-06	3.61579e-06	2.76709e-05	1.1009e-05	5.81579e-06	4.68126e-06	2.64608e-05	1.51755e-07	1.11344e-07	4.03432e-09	7.36995e-08	2.94123e-07	1.05842e-07	2.64598e-08	6.15687e-09	2.03345e-08	3.2415e-08	1.83683e-07
Na_Tot	1.02	1.01	1.02	1.05	1.1	1.2	1.01	1.01	1.1	1.1	1.1	2.2	2.4	2.6	2.8	3	2.6	2.5	2.5	2.45	2.45	2.4
CO3_Tot	0.02	0.01	0.02	0.05	0.1	0.2	0.01	0.01	0.1	0.1	0.1	0.1	0.2	0.3	0.4	0.5	0.3	0.3	0.3	0.3	0.3	0.3
H_Tot	0.02	0.01	0.02	0.05	0.1	0.2	0.01	0.01	0.1	0.1	0.1	0	0	0	0	0	0	0.1	0.1	0.15	0.15	0.2
Cl_Tot	1	1	1	1	1	1	1	1	1	1	1	2	2	2	2	2	2	2	2	2	2	2
U_Tot	8.13654e-06	8.01235e-06	1.12498e-06	1.11403e-06	1.46337e-06	3.61579e-06	2.76709e-05	1.1009e-05	5.81579e-06	4.68126e-06	2.64608e-05	1.51755e-07	1.11344e-07	4.03432e-09	7.36995e-08	2.94123e-07	1.05842e-07	2.64598e-08	6.15687e-09	2.03345e-08	3.2415e-08	1.83683e-07
U_Tot_calculated	3.81695e-09	5.07669e-09	3.81695e-09	2.83835e-09	2.44678e-09	2.25489e-09	5.07669e-09	5.07669e-09	2.44678e-09	2.44678e-09	2.44678e-09	1.04056e-09	1.5596e-09	1.97379e-09	2.32453e-09	2.63218e-09	1.97379e-09	1.09945e-09	1.09945e-09	7.99425e-10	7.99425e-10	6.07722e-10
pH_calc	8.74865	8.62309	8.74865	8.88059	8.94825	8.98752	8.62309	8.62309	8.94825	8.94825	8.94825	10.4203	10.6126	10.7164	10.7868	10.8397	10.7164	10.4486	10.4486	10.2742	10.2742	10.0498
H2O_conc	1	1	1	1	1	1	1	1	1	1	1	1	1	1	1	1	1	1	1	1	1	1
Na+_conc	0.962855	0.957147	0.962855	0.9799	1.00798	1.06284	0.957147	0.957147	1.00798	1.00798	1.00798	1.96354	2.10456	2.24727	2.38973	2.53119	2.24727	2.16058	2.16058	2.11253	2.11253	2.06178
H+_conc	3.25114e-08	4.33813e-08	3.25114e-08	2.40412e-08	2.06375e-08	1.8962e-08	4.33813e-08	4.33813e-08	2.06375e-08	2.06375e-08	2.06375e-08	7.23387e-10	4.63721e-10	3.63691e-10	3.07708e-10	2.70697e-10	3.63691e-10	6.75879e-10	6.75879e-10	1.01139e-09	1.01139e-09	1.69862e-09
Cl-_conc	0.95096	0.951174	0.95096	0.950322	0.949274	0.947238	0.951174	0.951174	0.949274	0.949274	0.949274	1.82423	1.81211	1.79928	1.78593	1.77215	1.79928	1.80727	1.80727	1.81171	1.81171	1.81638
CO3--_conc	0.000250065	9.19613e-05	0.000250065	0.000859554	0.0020268	0.00448668	9.19613e-05	9.19613e-05	0.0020268	0.0020268	0.0020268	0.0367428	0.0914655	0.15077	0.21195	0.273866	0.15077	0.113794	0.113794	0.0899821	0.0899821	0.0629111
UO2++_conc	1.22335e-13	2.17291e-13	1.22335e-13	6.73764e-14	5.02295e-14	4.33441e-14	2.17291e-13	2.17291e-13	5.02295e-14	5.02295e-14	5.02295e-14	8.26785e-17	3.55355e-17	2.28324e-17	1.70372e-17	1.37148e-17	2.28324e-17	7.67724e-17	7.67724e-17	1.69142e-16	1.69142e-16	4.68534e-16
UO2OH+_conc	3.78125e-09	5.04548e-09	3.78125e-09	2.79612e-09	2.40025e-09	2.20539e-09	5.04548e-09	5.04548e-09	2.40025e-09	2.40025e-09	2.40025e-09	8.41338e-11	5.39332e-11	4.22992e-11	3.57881e-11	3.14835e-11	4.22992e-11	7.86084e-11	7.86084e-11	1.1763e-10	1.1763e-10	1.97558e-10
UO2(OH)2_conc	1.67842e-11	1.67842e-11	1.67842e-11	1.67842e-11	1.67842e-11	1.67842e-11	1.67842e-11	1.67842e-11	1.67842e-11	1.67842e-11	1.67842e-11	1.67842e-11	1.67842e-11	1.67842e-11	1.67842e-11	1.67842e-11	1.67842e-11	1.67842e-11	1.67842e-11	1.67842e-11	1.67842e-11	1.67842e-11
UO2(OH)3-_conc	1.85499e-11	1.38832e-11	1.85499e-11	2.51846e-11	2.9523e-11	3.25028e-11	1.38832e-11	1.38832e-11	2.9523e-11	2.9523e-11	2.9523e-11	9.09895e-10	1.41376e-09	1.78906e-09	2.09275e-09	2.34905e-09	1.78906e-09	9.68223e-10	9.68223e-10	6.49157e-10	6.49157e-10	3.87813e-10
UO2(OH)4--_conc	9.05654e-15	5.06073e-15	9.05654e-15	1.68137e-14	2.33759e-14	2.89601e-14	5.06073e-15	5.06073e-15	2.33759e-14	2.33759e-14	2.33759e-14	2.97464e-11	7.51111e-11	1.25642e-10	1.79207e-10	2.34859e-10	1.25642e-10	3.58277e-11	3.58277e-11	1.58459e-11	1.58459e-11	5.55386e-12
(UO2)3(OH)5+_conc	2.36775e-13	3.15939e-13	2.36775e-13	1.75088e-13	1.50299e-13	1.38097e-13	3.15939e-13	3.15939e-13	1.50299e-13	1.50299e-13	1.50299e-13	5.2683e-15	3.3772e-15	2.6487e-15	2.24098e-15	1.97144e-15	2.6487e-15	4.92231e-15	4.92231e-15	7.36574e-15	7.36574e-15	1.23707e-14
(UO2)2(OH)2++_conc	1.90261e-15	3.37941e-15	1.90261e-15	1.04787e-15	7.81194e-16	6.74108e-16	3.37941e-15	3.37941e-15	7.81194e-16	7.81194e-16	7.81194e-16	1.28586e-18	5.52666e-19	3.55101e-19	2.64971e-19	2.133e-19	3.55101e-19	1.194e-18	1.194e-18	2.63058e-18	2.63058e-18	7.28687e-18
UO2Cl+_conc	2.64214e-13	4.71166e-13	2.64214e-13	1.43811e-13	1.05193e-13	8.7604e-14	4.71166e-13	4.71166e-13	1.05193e-13	1.05193e-13	1.05193e-13	2.2991e-16	9.42244e-17	5.79837e-17	4.1628e-17	3.23736e-17	5.79837e-17	1.99994e-16	1.99994e-16	4.47461e-16	4.47461e-16	1.26118e-15
UO2Cl2_conc	1.8032e-13	3.22065e-13	1.8032e-13	9.76951e-14	7.09351e-14	5.82743e-14	3.22065e-13	3.22065e-13	7.09351e-14	7.09351e-14	7.09351e-14	2.75787e-16	1.12723e-16	6.93981e-17	4.99684e-17	3.90496e-17	6.93981e-17	2.39054e-16	2.39054e-16	5.34414e-16	5.34414e-16	1.5051e-15
OH-_conc	0.000708828	0.000530504	0.000708828	0.000962353	0.00112814	0.001242	0.000530504	0.000530504	0.00112814	0.00112814	0.00112814	0.0347689	0.0540228	0.0683635	0.079968	0.089762	0.0683635	0.0369978	0.0369978	0.0248056	0.0248056	0.0148191
NaCl_conc	0.0490396	0.0488256	0.0490396	0.0496777	0.0507256	0.0527621	0.0488256	0.0488256	0.0507256	0.0507256	0.0507256	0.175775	0.187893	0.200723	0.214071	0.22785	0.200723	0.19273	0.19273	0.188289	0.188289	0.183624
NaHCO3_conc	0.00784	0.00384386	0.00784	0.0199772	0.0406012	0.0832547	0.00384386	0.00384386	0.0406012	0.0406012	0.0406012	0.0321445	0.0529855	0.071089	0.0880621	0.104537	0.071089	0.0973428	0.0973428	0.113717	0.113717	0.13182
NaCO3-_conc	3.8261e-05	1.40397e-05	3.8261e-05	0.000132364	0.000315355	0.000711916	1.40397e-05	1.40397e-05	0.000315355	0.000315355	0.000315355	0.00769482	0.0197076	0.03346	0.0484848	0.0646046	0.03346	0.0247959	0.0247959	0.0194211	0.0194211	0.0134494
NaOH_conc	0.000227471	0.000169463	0.000227471	0.000313058	0.000375143	0.00043051	0.000169463	0.000169463	0.000375143	0.000375143	0.000375143	0.0208482	0.0348581	0.0474595	0.0596501	0.0718193	0.0474595	0.0245528	0.0245528	0.016043	0.016043	0.00932282
HCO3-_conc	0.0106471	0.00524422	0.0106471	0.0267636	0.0532113	0.104676	0.00524422	0.00524422	0.0532113	0.0532113	0.0532113	0.023363	0.0357874	0.0446276	0.0514511	0.0569406	0.0446276	0.0639261	0.0639261	0.0766281	0.0766281	0.0913177
CO2_conc	0.00122459	0.00080592	0.00122459	0.0022673	0.00384541	0.00687109	0.00080592	0.00080592	0.00384541	0.00384541	0.00384541	5.4782e-05	5.40074e-05	5.32205e-05	5.24539e-05	5.17166e-05	5.32205e-05	0.000140865	0.000140865	0.000251848	0.000251848	0.00050238
UO2OHOH_conc	1	1	1	1	1	1	1	1	1	1	1	1	1	1	1	1	1	1	1	1	1	1
H2O_ActCoef	1	1	1	1	1	1	1	1	1	1	1	1	1	1	1	1	1	1	1	1	1	1
Na+_ActCoef	0.47175	0.472068	0.47175	0.47082	0.469344	0.466656	0.472068	0.472068	0.469344	0.469344	0.469344	0.451564	0.452463	0.454174	0.456534	0.459422	0.454174	0.452875	0.452875	0.452134	0.452134	0.451379
H+_ActCoef	0.47175	0.472068	0.47175	0.47082	0.469344	0.466656	0.472068	0.472068	0.469344	0.469344	0.469344	0.451564	0.452463	0.454174	0.456534	0.459422	0.454174	0.452875	0.452875	0.452134	0.452134	0.451379
Cl-_ActCoef	0.47175	0.472068	0.47175	0.47082	0.469344	0.466656	0.472068	0.472068	0.469344	0.469344	0.469344	0.451564	0.452463	0.454174	0.456534	0.459422	0.454174	0.452875	0.452875	0.452134	0.452134	0.451379
CO3--_ActCoef	0.0448997	0.0450685	0.0448997	0.0444032	0.0436151	0.0421828	0.0450685	0.0450685	0.0436151	0.0436151	0.0436151	0.0301361	0.0289279	0.0279033	0.0270473	0.026333	0.0279033	0.0284963	0.0284963	0.0288679	0.0288679	0.0292976
UO2++_ActCoef	0.0448997	0.0450685	0.0448997	0.0444032	0.0436151	0.0421828	0.0450685	0.0450685	0.0436151	0.0436151	0.0436151	0.0301361	0.0289279	0.0279033	0.0270473	0.026333	0.0279033	0.0284963	0.0284963	0.0288679	0.0288679	0.0292976
UO2OH+_ActCoef	0.47175	0.472068	0.47175	0.47082	0.469344	0.466656	0.472068	0.472068	0.469344	0.469344	0.469344	0.451564	0.452463	0.454174	0.456534	0.459422	0.454174	0.452875	0.452875	0.452134	0.452134	0.451379
UO2(OH)2_ActCoef	1	1	1	1	1	1	1	1	1	1	1	1	1	1	1	1	1	1	1	1	1	1
UO2(OH)3-_ActCoef	0.47175	0.472068	0.47175	0.47082	0.469344	0.466656	0.472068	0.472068	0.469344	0.469344	0.469344	0.451564	0.452463	0.454174	0.456534	0.459422	0.454174	0.452875	0.452875	0.452134	0.452134	0.451379
UO2(OH)4--_ActCoef	0.0448997	0.0450685	0.0448997	0.0444032	0.0436151	0.0421828	0.0450685	0.0450685	0.0436151	0.0436151	0.0436151	0.0301361	0.0289279	0.0279033	0.0270473	0.026333	0.0279033	0.0284963	0.0284963	0.0288679	0.0288679	0.0292976
(UO2)3(OH)5+_ActCoef	0.47175	0.472068	0.47175	0.47082	0.469344	0.466656	0.472068	0.472068	0.469344	0.469344	0.469344	0.451564	0.452463	0.454174	0.456534	0.459422	0.454174	0.452875	0.452875	0.452134	0.452134	0.451379
(UO2)2(OH)2++_ActCoef	0.0448997	0.0450685	0.0448997	0.0444032	0.0436151	0.0421828	0.0450685	0.0450685	0.0436151	0.0436151	0.0436151	0.0301361	0.0289279	0.0279033	0.0270473	0.026333	0.0279033	0.0284963	0.0284963	0.0288679	0.0288679	0.0292976
UO2Cl+_ActCoef	0.47175	0.472068	0.47175	0.47082	0.469344	0.466656	0.472068	0.472068	0.469344	0.469344	0.469344	0.451564	0.452463	0.454174	0.456534	0.459422	0.454174	0.452875	0.452875	0.452134	0.452134	0.451379
UO2Cl2_ActCoef	1	1	1	1	1	1	1	1	1	1	1	1	1	1	1	1	1	1	1	1	1	1
OH-_ActCoef	0.47175	0.472068	0.47175	0.47082	0.469344	0.466656	0.472068	0.472068	0.469344	0.469344	0.469344	0.451564	0.452463	0.454174	0.456534	0.459422	0.454174	0.452875	0.452875	0.452134	0.452134	0.451379
NaCl_ActCoef	1	1	1	1	1	1	1	1	1	1	1	1	1	1	1	1	1	1	1	1	1	1
NaHCO3_ActCoef	1	1	1	1	1	1	1	1	1	1	1	1	1	1	1	1	1	1	1	1	1	1
NaCO3-_ActCoef	0.47175	0.472068	0.47175	0.47082	0.469344	0.466656	0.472068	0.472068	0.469344	0.469344	0.469344	0.451564	0.452463	0.454174	0.456534	0.459422	0.454174	0.452875	0.452875	0.452134	0.452134	0.451379
NaOH_ActCoef	1	1	1	1	1	1	1	1	1	1	1	1	1	1	1	1	1	1	1	1	1	1
HCO3-_ActCoef	0.47175	0.472068	0.47175	0.47082	0.469344	0.466656	0.472068	0.472068	0.469344	0.469344	0.469344	0.451564	0.452463	0.454174	0.456534	0.459422	0.454174	0.452875	0.452875	0.452134	0.452134	0.451379
CO2_ActCoef	1	1	1	1	1	1	1	1	1	1	1	1	1	1	1	1	1	1	1	1	1	1
UO2OHOH_ActCoef	1	1	1	1	1	1	1	1	1	1	1	1	1	1	1	1	1	1	1	1	1	1
H2O_Activity	1	1	1	1	1	1	1	1	1	1	1	1	1	1	1	1	1	1	1	1	1	1
Na+_Activity	0.454227	0.451838	0.454227	0.461356	0.47309	0.495982	0.451838	0.451838	0.47309	0.47309	0.47309	0.886663	0.952234	1.02065	1.09099	1.16288	1.02065	0.978471	0.978471	0.955146	0.955146	0.930645
H+_Activity	1.53372e-08	2.04789e-08	1.53372e-08	1.13191e-08	9.68607e-09	8.84876e-09	2.04789e-08	2.04789e-08	9.68607e-09	9.68607e-09	9.68607e-09	3.26655e-10	2.09817e-10	1.65179e-10	1.40479e-10	1.24364e-10	1.65179e-10	3.06088e-10	3.06088e-10	4.57281e-10	4.57281e-10	7.6672e-10
Cl-_Activity	0.448616	0.449019	0.448616	0.44743	0.445536	0.442035	0.449019	0.449019	0.445536	0.445536	0.445536	0.823754	0.819912	0.817184	0.815336	0.814165	0.817184	0.818467	0.818467	0.819135	0.819135	0.819873
CO3--_Activity	1.12278e-05	4.14455e-06	1.12278e-05	3.8167e-05	8.83989e-05	0.000189261	4.14455e-06	4.14455e-06	8.83989e-05	8.83989e-05	8.83989e-05	0.00110728	0.0026459	0.00420699	0.00573266	0.00721172	0.00420699	0.00324272	0.00324272	0.0025976	0.0025976	0.00184314
UO2++_Activity	5.4928e-15	9.79296e-15	5.4928e-15	2.99173e-15	2.19076e-15	1.82837e-15	9.79296e-15	9.79296e-15	2.19076e-15	2.19076e-15	2.19076e-15	2.4916e-18	1.02797e-18	6.371e-19	4.6081e-19	3.61153e-19	6.371e-19	2.18773e-18	2.18773e-18	4.88278e-18	4.88278e-18	1.37269e-17
UO2OH+_Activity	1.7838e-09	2.38181e-09	1.7838e-09	1.31647e-09	1.12654e-09	1.02916e-09	2.38181e-09	2.38181e-09	1.12654e-09	1.12654e-09	1.12654e-09	3.79918e-11	2.44028e-11	1.92112e-11	1.63385e-11	1.44642e-11	1.92112e-11	3.55997e-11	3.55997e-11	5.31843e-11	5.31843e-11	8.91737e-11
UO2(OH)2_Activity	1.67842e-11	1.67842e-11	1.67842e-11	1.67842e-11	1.67842e-11	1.67842e-11	1.67842e-11	1.67842e-11	1.67842e-11	1.67842e-11	1.67842e-11	1.67842e-11	1.67842e-11	1.67842e-11	1.67842e-11	1.67842e-11	1.67842e-11	1.67842e-11	1.67842e-11	1.67842e-11	1.67842e-11	1.67842e-11
UO2(OH)3-_Activity	8.7509e-12	6.5538e-12	8.7509e-12	1.18574e-11	1.38565e-11	1.51676e-11	6.5538e-12	6.5538e-12	1.38565e-11	1.38565e-11	1.38565e-11	4.10876e-10	6.39676e-10	8.12543e-10	9.55409e-10	1.07921e-09	8.12543e-10	4.38484e-10	4.38484e-10	2.93506e-10	2.93506e-10	1.75051e-10
UO2(OH)4--_Activity	4.06636e-16	2.28079e-16	4.06636e-16	7.46583e-16	1.01954e-15	1.22162e-15	2.28079e-16	2.28079e-16	1.01954e-15	1.01954e-15	1.01954e-15	8.96439e-13	2.1728e-12	3.50584e-12	4.84706e-12	6.18456e-12	3.50584e-12	1.02096e-12	1.02096e-12	4.57439e-13	4.57439e-13	1.62715e-13
(UO2)3(OH)5+_Activity	1.11698e-13	1.49144e-13	1.11698e-13	8.24349e-14	7.0542e-14	6.4444e-14	1.49144e-13	1.49144e-13	7.0542e-14	7.0542e-14	7.0542e-14	2.37897e-15	1.52806e-15	1.20297e-15	1.02308e-15	9.05723e-16	1.20297e-15	2.22919e-15	2.22919e-15	3.3303e-15	3.3303e-15	5.58389e-15
(UO2)2(OH)2++_Activity	8.54268e-17	1.52305e-16	8.54268e-17	4.65288e-17	3.40718e-17	2.84357e-17	1.52305e-16	1.52305e-16	3.40718e-17	3.40718e-17	3.40718e-17	3.87507e-20	1.59875e-20	9.9085e-21	7.16674e-21	5.61683e-21	9.9085e-21	3.40246e-20	3.40246e-20	7.59393e-20	7.59393e-20	2.13488e-19
UO2Cl+_Activity	1.24643e-13	2.22422e-13	1.24643e-13	6.77091e-14	4.93717e-14	4.0881e-14	2.22422e-13	2.22422e-13	4.93717e-14	4.93717e-14	4.93717e-14	1.03819e-16	4.26331e-17	2.63347e-17	1.90046e-17	1.48732e-17	2.63347e-17	9.05721e-17	9.05721e-17	2.02312e-16	2.02312e-16	5.69272e-16
UO2Cl2_Activity	1.8032e-13	3.22065e-13	1.8032e-13	9.76951e-14	7.09351e-14	5.82743e-14	3.22065e-13	3.22065e-13	7.09351e-14	7.09351e-14	7.09351e-14	2.75787e-16	1.12723e-16	6.93981e-17	4.99684e-17	3.90496e-17	6.93981e-17	2.39054e-16	2.39054e-16	5.34414e-16	5.34414e-16	1.5051e-15
OH-_Activity	0.00033439	0.000250434	0.00033439	0.000453095	0.000529483	0.000579586	0.000250434	0.000250434	0.000529483	0.000529483	0.000529483	0.0157004	0.0244433	0.0310489	0.0365081	0.0412387	0.0310489	0.0167553	0.0167553	0.0112154	0.0112154	0.00668903
NaCl_Activity	0.0490396	0.0488256	0.0490396	0.0496777	0.0507256	0.0527621	0.0488256	0.0488256	0.0507256	0.0507256	0.0507256	0.175775	0.187893	0.200723	0.214071	0.22785	0.200723	0.19273	0.19273	0.188289	0.188289	0.183624
NaHCO3_Activity	0.00784	0.00384386	0.00784	0.0199772	0.0406012	0.0832547	0.00384386	0.00384386	0.0406012	0.0406012	0.0406012	0.0321445	0.0529855	0.071089	0.0880621	0.104537	0.071089	0.0973428	0.0973428	0.113717	0.113717	0.13182
NaCO3-_Activity	1.80496e-05	6.62767e-06	1.80496e-05	6.23195e-05	0.00014801	0.00033222	6.62767e-06	6.62767e-06	0.00014801	0.00014801	0.00014801	0.0034747	0.00891697	0.0151967	0.0221349	0.0296808	0.0151967	0.0112294	0.0112294	0.00878094	0.00878094	0.00607076
NaOH_Activity	0.000227471	0.000169463	0.000227471	0.000313058	0.000375143	0.00043051	0.000169463	0.000169463	0.000375143	0.000375143	0.000375143	0.0208482	0.0348581	0.0474595	0.0596501	0.0718193	0.0474595	0.0245528	0.0245528	0.016043	0.016043	0.00932282
HCO3-_Activity	0.00502277	0.00247563	0.00502277	0.0126008	0.0249744	0.0488476	0.00247563	0.00247563	0.0249744	0.0249744	0.0249744	0.0105499	0.0161925	0.0202687	0.0234891	0.0261598	0.0202687	0.0289505	0.0289505	0.0346462	0.0346462	0.0412188
CO2_Activity	0.00122459	0.00080592	0.00122459	0.0022673	0.00384541	0.00687109	0.00080592	0.00080592	0.00384541	0.00384541	0.00384541	5.4782e-05	5.40074e-05	5.32205e-05	5.24539e-05	5.17166e-05	5.32205e-05	0.000140865	0.000140865	0.000251848	0.000251848	0.00050238
UO2OHOH_Activity	1	1	1	1	1	1	1	1	1	1	1	1	1	1	1	1	1	1	1	1	1	1
pH from loga H+	7.81425	7.68869	7.81425	7.94619	8.01385	8.05312	7.68869	7.68869	8.01385	8.01385	8.01385	9.48591	9.67816	9.78205	9.85239	9.9053	9.78205	9.51415	9.51415	9.33982	9.33982	9.11536
loga CO3--	-4.9497	-5.38252	-4.9497	-4.41831	-4.05355	-3.72294	-5.38252	-5.38252	-4.05355	-4.05355	-4.05355	-2.95574	-2.57743	-2.37603	-2.24164	-2.14196	-2.37603	-2.48909	-2.48909	-2.58543	-2.58543	-2.73444
log U_Tot	-8.41828	-8.29442	-8.41828	-8.54693	-8.6114	-8.64688	-8.29442	-8.29442	-8.6114	-8.6114	-8.6114	-8.98273	-8.80699	-8.7047	-8.63367	-8.57968	-8.7047	-8.95883	-8.95883	-9.09722	-9.09722	-9.21629
250 ºC Solution Data - Pressure is pSat H2O																												250 ºC
Solution Number	2	3	4	5	6	7	8	10	11	12	13	14	15	16	93	94	95	96	97	98	99	100	163	164	165	167	168	170
[NaCl] mol/kg water	1	1	1	1	1	1	1	1	1	1	1	1	1	1	2	2	2	2	2	2	2	2	2	2	2	2	2	2
[NaHCO3] mol/kg water	0.001	0.005	0.01	0.03	0.05	0.08	0.1	0.001	0.005	0.01	0.1	0.2	0.3	0.4	0.2	0.4	0.5	0.6	0.65	0.7	0.75	0.8	0.1	0.1	0.15	0.2	0.2	0.3
[Na2CO3] mol/kg water	0	0	0	0	0	0	0	0	0	0	0	0	0	0	0	0	0	0	0	0	0	0	0.2	0.2	0.15	0.1	0.1	0
[Uranium measured] ppb	4893.31	3888.3	108.837	515.001	274.639	50.0707	196.248	168.416	27.0869	26.5141	16.2013	457.458	371.416	27.5477	41.2606	10.5003	31.9861	8.96128	5.13655	21.8058	9.0833	66.4955	9.60316	11.2941	31.9915	10.8029	6.47548	96.4665
[Uranium] measured mol/kg	2.05601e-05	1.63374e-05	4.57296e-07	2.16387e-06	1.15395e-06	2.10381e-07	8.24572e-07	7.07629e-07	1.1381e-07	1.11404e-07	6.80728e-08	1.92209e-06	1.56057e-06	1.15746e-07	1.73364e-07	4.41188e-08	1.34396e-07	3.76524e-08	2.15822e-08	9.16209e-08	3.81651e-08	2.79393e-07	4.03494e-08	4.74542e-08	1.34418e-07	4.53904e-08	2.72079e-08	4.05321e-07
Na_Tot	1.001	1.005	1.01	1.03	1.05	1.08	1.1	1.001	1.005	1.01	1.1	1.2	1.3	1.4	2.2	2.4	2.5	2.6	2.65	2.7	2.75	2.8	2.5	2.5	2.45	2.4	2.4	2.3
CO3_Tot	0.001	0.005	0.01	0.03	0.05	0.08	0.1	0.001	0.005	0.01	0.1	0.2	0.3	0.4	0.2	0.4	0.5	0.6	0.65	0.7	0.75	0.8	0.3	0.3	0.3	0.3	0.3	0.3
H_Tot	0.001	0.005	0.01	0.03	0.05	0.08	0.1	0.001	0.005	0.01	0.1	0.2	0.3	0.4	0.2	0.4	0.5	0.6	0.65	0.7	0.75	0.8	0.1	0.1	0.15	0.2	0.2	0.3
Cl_Tot	1	1	1	1	1	1	1	1	1	1	1	1	1	1	2	2	2	2	2	2	2	2	2	2	2	2	2	2
U_Tot	2.05601e-05	1.63374e-05	4.57296e-07	2.16387e-06	1.15395e-06	2.10381e-07	8.24572e-07	7.07629e-07	1.1381e-07	1.11404e-07	6.80728e-08	1.92209e-06	1.56057e-06	1.15746e-07	1.73364e-07	4.41188e-08	1.34396e-07	3.76524e-08	2.15822e-08	9.16209e-08	3.81651e-08	2.79393e-07	4.03494e-08	4.74542e-08	1.34418e-07	4.53904e-08	2.72079e-08	4.05321e-07
U_Tot_calculated	1.33602e-08	5.26243e-09	3.65043e-09	2.14696e-09	1.72663e-09	1.44658e-09	1.34292e-09	1.33602e-08	5.26243e-09	3.65043e-09	1.34292e-09	1.11833e-09	1.04382e-09	1.01243e-09	1.60328e-09	1.39769e-09	1.35915e-09	1.33629e-09	1.32858e-09	1.32268e-09	1.31822e-09	1.31495e-09	4.22815e-10	4.22815e-10	3.53331e-10	3.21695e-10	3.21695e-10	1.46608e-09
pH_calc	7.22141	7.62666	7.78619	8.01913	8.11585	8.19547	8.22941	7.22141	7.62666	7.78619	8.22941	8.31569	8.35099	8.36879	8.20359	8.26856	8.28293	8.29235	8.29584	8.29873	8.30112	8.3031	9.52342	9.52342	9.38493	9.19667	9.19667	8.24532
H2O_conc	1	1	1	1	1	1	1	1	1	1	1	1	1	1	1	1	1	1	1	1	1	1	1	1	1	1	1	1
Na+_conc	0.919303	0.921241	0.923593	0.932867	0.942076	0.955819	0.964938	0.919303	0.921241	0.923593	0.964938	1.01	1.05416	1.09746	1.8373	1.90877	1.94401	1.97893	1.99626	2.01352	2.0307	2.0478	2.0561	2.0561	2.01139	1.96493	1.96493	1.87319
H+_conc	1.55384e-07	6.11439e-08	4.23696e-08	2.48339e-08	1.99176e-08	1.6633e-08	1.5414e-08	1.55384e-07	6.11439e-08	4.23696e-08	1.5414e-08	1.27624e-08	1.18759e-08	1.14993e-08	1.84331e-08	1.60106e-08	1.55544e-08	1.52828e-08	1.51909e-08	1.51202e-08	1.50667e-08	1.50271e-08	9.02035e-10	9.02035e-10	1.23591e-09	1.89838e-09	1.89838e-09	1.6818e-08
Cl-_conc	0.918732	0.918642	0.918532	0.918103	0.91768	0.917055	0.916644	0.918732	0.918642	0.918532	0.916644	0.914645	0.912735	0.910906	1.76	1.75558	1.75344	1.75135	1.75032	1.7493	1.7483	1.7473	1.74504	1.74504	1.74815	1.75138	1.75138	1.75776
CO3--_conc	9.77573e-07	1.63576e-05	5.03841e-05	0.00027554	0.000585119	0.00114139	0.00155287	9.77573e-07	1.63576e-05	5.03841e-05	0.00155287	0.00386961	0.00639217	0.0089955	0.00335267	0.00788158	0.0102315	0.0126015	0.0137902	0.01498	0.0161702	0.0173601	0.0803738	0.0803738	0.0634203	0.0445938	0.0445938	0.00557356
UO2++_conc	7.92514e-13	1.22813e-13	5.90295e-14	2.03574e-14	1.31452e-14	9.21939e-15	7.94723e-15	7.92514e-13	1.22813e-13	5.90295e-14	7.94723e-15	5.54692e-15	4.88455e-15	4.65216e-15	1.45017e-14	1.10846e-14	1.05271e-14	1.0224e-14	1.0131e-14	1.00659e-14	1.00231e-14	9.99836e-15	3.67918e-17	3.67918e-17	6.82777e-17	1.59063e-16	1.59063e-16	1.21523e-14
UO2OH+_conc	1.33539e-08	5.25476e-09	3.64128e-09	2.13425e-09	1.71173e-09	1.42945e-09	1.3247e-09	1.33539e-08	5.25476e-09	3.64128e-09	1.3247e-09	1.09681e-09	1.02063e-09	9.8826e-10	1.58415e-09	1.37597e-09	1.33676e-09	1.31342e-09	1.30552e-09	1.29945e-09	1.29484e-09	1.29145e-09	7.75217e-11	7.75217e-11	1.06215e-10	1.63149e-10	1.63149e-10	1.44536e-09
UO2(OH)2_conc	3.96826e-12	3.96826e-12	3.96826e-12	3.96826e-12	3.96826e-12	3.96826e-12	3.96826e-12	3.96826e-12	3.96826e-12	3.96826e-12	3.96826e-12	3.96826e-12	3.96826e-12	3.96826e-12	3.96826e-12	3.96826e-12	3.96826e-12	3.96826e-12	3.96826e-12	3.96826e-12	3.96826e-12	3.96826e-12	3.96826e-12	3.96826e-12	3.96826e-12	3.96826e-12	3.96826e-12	3.96826e-12
UO2(OH)3-_conc	1.37982e-12	3.50967e-12	5.07033e-12	8.68759e-12	1.08777e-11	1.31073e-11	1.42018e-11	1.37982e-12	3.50967e-12	5.07033e-12	1.42018e-11	1.74949e-11	1.91534e-11	2.01301e-11	1.50791e-11	1.76653e-11	1.83363e-11	1.88152e-11	1.90051e-11	1.91697e-11	1.93132e-11	1.94391e-11	3.21852e-10	3.21852e-10	2.33054e-10	1.50424e-10	1.50424e-10	1.66734e-11
UO2(OH)4--_conc	2.59801e-16	1.68217e-15	3.51425e-15	1.03569e-14	1.62995e-14	2.38004e-14	2.80461e-14	2.59801e-16	1.68217e-15	3.51425e-15	2.80461e-14	4.33324e-14	5.28177e-14	5.92657e-14	4.03432e-14	5.60974e-14	6.08176e-14	6.44216e-14	6.59211e-14	6.72613e-14	6.84661e-14	6.95548e-14	1.94722e-11	1.94722e-11	1.00929e-11	4.15181e-12	4.15181e-12	4.96542e-14
(UO2)3(OH)5+_conc	1.56642e-13	6.16387e-14	4.27124e-14	2.50348e-14	2.00787e-14	1.67676e-14	1.55388e-14	1.56642e-13	6.16387e-14	4.27124e-14	1.55388e-14	1.28656e-14	1.1972e-14	1.15923e-14	1.85822e-14	1.61402e-14	1.56802e-14	1.54065e-14	1.53138e-14	1.52426e-14	1.51886e-14	1.51487e-14	9.09334e-16	9.09334e-16	1.24591e-15	1.91374e-15	1.91374e-15	1.69541e-14
(UO2)2(OH)2++_conc	7.28462e-15	1.12887e-15	5.42586e-16	1.87121e-16	1.20828e-16	8.47426e-17	7.30492e-17	7.28462e-15	1.12887e-15	5.42586e-16	7.30492e-17	5.09861e-17	4.48978e-17	4.27616e-17	1.33296e-16	1.01887e-16	9.67631e-17	9.39767e-17	9.31222e-17	9.25238e-17	9.21302e-17	9.19028e-17	3.38182e-19	3.38182e-19	6.27594e-19	1.46207e-18	1.46207e-18	1.11701e-16
UO2Cl+_conc	3.14827e-12	4.87005e-13	2.33568e-13	7.98614e-14	5.11315e-14	3.54123e-14	3.02742e-14	3.14827e-12	4.87005e-13	2.33568e-13	3.02742e-14	2.03035e-14	1.72214e-14	1.58343e-14	6.54689e-14	4.84182e-14	4.52617e-14	4.3288e-14	4.25728e-14	4.19864e-14	4.15029e-14	4.11025e-14	1.48824e-16	1.48824e-16	2.82106e-16	6.72585e-16	6.72585e-16	5.39524e-14
UO2Cl2_conc	5.51228e-12	8.51845e-13	4.08053e-13	1.38862e-13	8.84924e-14	6.0865e-14	5.17978e-14	5.51228e-12	8.51845e-13	4.08053e-13	5.17978e-14	3.39846e-14	2.82357e-14	2.54599e-14	1.69385e-13	1.228e-13	1.13699e-13	1.07728e-13	1.05462e-13	1.03538e-13	1.01888e-13	1.00458e-13	3.65511e-16	3.65511e-16	6.99597e-16	1.68549e-15	1.68549e-15	1.38189e-13
OH-_conc	0.000291222	0.000740741	0.00107013	0.00183358	0.00229582	0.00276638	0.0029974	0.000291222	0.000740741	0.00107013	0.0029974	0.00369242	0.00404246	0.0042486	0.00318254	0.00372838	0.00387001	0.00397108	0.00401115	0.00404589	0.00407619	0.00410276	0.0679291	0.0679291	0.0491876	0.0317481	0.0317481	0.00351904
NaCl_conc	0.0812676	0.081358	0.0814675	0.0818969	0.0823195	0.0829448	0.0833563	0.0812676	0.081358	0.0814675	0.0833563	0.0853554	0.0872649	0.0890936	0.240004	0.244424	0.246561	0.248651	0.249679	0.250696	0.251703	0.252698	0.254959	0.254959	0.251845	0.248615	0.248615	0.242239
NaHCO3_conc	0.000323713	0.00213044	0.00454451	0.0145321	0.02469	0.0400734	0.0504018	0.000323713	0.00213044	0.00454451	0.0504018	0.102765	0.15621	0.21064	0.120449	0.243565	0.305742	0.368313	0.399742	0.431264	0.462877	0.494579	0.136811	0.136811	0.148704	0.161659	0.161659	0.181796
NaCO3-_conc	1.15767e-07	1.93792e-06	5.97205e-06	3.27211e-05	6.9608e-05	0.000136134	0.00018552	1.15767e-07	1.93792e-06	5.97205e-06	0.00018552	0.000465968	0.00077545	0.00109897	0.000470735	0.00111515	0.00145301	0.00179608	0.00196901	0.00214268	0.00231697	0.00249179	0.0114124	0.0114124	0.00898211	0.00630258	0.00630258	0.000785611
NaOH_conc	0.000105694	0.000269166	0.000389427	0.000671082	0.000844987	0.00102661	0.00111836	0.000105694	0.000269166	0.000389427	0.00111836	0.00141381	0.00158577	0.00170498	0.00178066	0.00212983	0.00223278	0.00231327	0.00234765	0.00237902	0.00240784	0.0024345	0.0407212	0.0407212	0.0290743	0.0184911	0.0184911	0.00198979
HCO3-_conc	0.000277353	0.00182312	0.00388327	0.0123467	0.0208598	0.0335786	0.0420057	0.000277353	0.00182312	0.00388327	0.0420057	0.0834577	0.123827	0.163218	0.0669414	0.132584	0.164786	0.196607	0.212381	0.228066	0.243665	0.25918	0.0709668	0.0709668	0.0782292	0.0863088	0.0863088	0.0999771
CO2_conc	0.00039784	0.00102814	0.00151587	0.00281289	0.00379552	0.0050705	0.00585414	0.00039784	0.00102814	0.00151587	0.00585414	0.0094418	0.0127958	0.016048	0.00878659	0.0148549	0.0177873	0.0206819	0.022118	0.0235476	0.0249711	0.0263892	0.000436415	0.000436415	0.000664375	0.00113563	0.00113563	0.011868
UO2OHOH_conc	1	1	1	1	1	1	1	1	1	1	1	1	1	1	1	1	1	1	1	1	1	1	1	1	1	1	1	1
H2O_ActCoef	1	1	1	1	1	1	1	1	1	1	1	1	1	1	1	1	1	1	1	1	1	1	1	1	1	1	1	1
Na+_ActCoef	0.386531	0.386358	0.386149	0.385326	0.384514	0.383318	0.382533	0.386531	0.386358	0.386149	0.382533	0.378773	0.37527	0.371999	0.33948	0.336539	0.335133	0.333768	0.333099	0.33244	0.33179	0.331149	0.33217	0.33217	0.333487	0.334926	0.334926	0.337988
H+_ActCoef	0.386531	0.386358	0.386149	0.385326	0.384514	0.383318	0.382533	0.386531	0.386358	0.386149	0.382533	0.378773	0.37527	0.371999	0.33948	0.336539	0.335133	0.333768	0.333099	0.33244	0.33179	0.331149	0.33217	0.33217	0.333487	0.334926	0.334926	0.337988
Cl-_ActCoef	0.386531	0.386358	0.386149	0.385326	0.384514	0.383318	0.382533	0.386531	0.386358	0.386149	0.382533	0.378773	0.37527	0.371999	0.33948	0.336539	0.335133	0.333768	0.333099	0.33244	0.33179	0.331149	0.33217	0.33217	0.333487	0.334926	0.334926	0.337988
CO3--_ActCoef	0.024591	0.0245495	0.024499	0.0243009	0.0241062	0.0238208	0.023635	0.024591	0.0245495	0.024499	0.023635	0.0227598	0.0219684	0.0212506	0.0145883	0.0141504	0.0139454	0.0137491	0.013654	0.013561	0.0134698	0.0133805	0.0131831	0.0131831	0.0134417	0.0137308	0.0137308	0.0143646
UO2++_ActCoef	0.024591	0.0245495	0.024499	0.0243009	0.0241062	0.0238208	0.023635	0.024591	0.0245495	0.024499	0.023635	0.0227598	0.0219684	0.0212506	0.0145883	0.0141504	0.0139454	0.0137491	0.013654	0.013561	0.0134698	0.0133805	0.0131831	0.0131831	0.0134417	0.0137308	0.0137308	0.0143646
UO2OH+_ActCoef	0.386531	0.386358	0.386149	0.385326	0.384514	0.383318	0.382533	0.386531	0.386358	0.386149	0.382533	0.378773	0.37527	0.371999	0.33948	0.336539	0.335133	0.333768	0.333099	0.33244	0.33179	0.331149	0.33217	0.33217	0.333487	0.334926	0.334926	0.337988
UO2(OH)2_ActCoef	1	1	1	1	1	1	1	1	1	1	1	1	1	1	1	1	1	1	1	1	1	1	1	1	1	1	1	1
UO2(OH)3-_ActCoef	0.386531	0.386358	0.386149	0.385326	0.384514	0.383318	0.382533	0.386531	0.386358	0.386149	0.382533	0.378773	0.37527	0.371999	0.33948	0.336539	0.335133	0.333768	0.333099	0.33244	0.33179	0.331149	0.33217	0.33217	0.333487	0.334926	0.334926	0.337988
UO2(OH)4--_ActCoef	0.024591	0.0245495	0.024499	0.0243009	0.0241062	0.0238208	0.023635	0.024591	0.0245495	0.024499	0.023635	0.0227598	0.0219684	0.0212506	0.0145883	0.0141504	0.0139454	0.0137491	0.013654	0.013561	0.0134698	0.0133805	0.0131831	0.0131831	0.0134417	0.0137308	0.0137308	0.0143646
(UO2)3(OH)5+_ActCoef	0.386531	0.386358	0.386149	0.385326	0.384514	0.383318	0.382533	0.386531	0.386358	0.386149	0.382533	0.378773	0.37527	0.371999	0.33948	0.336539	0.335133	0.333768	0.333099	0.33244	0.33179	0.331149	0.33217	0.33217	0.333487	0.334926	0.334926	0.337988
(UO2)2(OH)2++_ActCoef	0.024591	0.0245495	0.024499	0.0243009	0.0241062	0.0238208	0.023635	0.024591	0.0245495	0.024499	0.023635	0.0227598	0.0219684	0.0212506	0.0145883	0.0141504	0.0139454	0.0137491	0.013654	0.013561	0.0134698	0.0133805	0.0131831	0.0131831	0.0134417	0.0137308	0.0137308	0.0143646
UO2Cl+_ActCoef	0.386531	0.386358	0.386149	0.385326	0.384514	0.383318	0.382533	0.386531	0.386358	0.386149	0.382533	0.378773	0.37527	0.371999	0.33948	0.336539	0.335133	0.333768	0.333099	0.33244	0.33179	0.331149	0.33217	0.33217	0.333487	0.334926	0.334926	0.337988
UO2Cl2_ActCoef	1	1	1	1	1	1	1	1	1	1	1	1	1	1	1	1	1	1	1	1	1	1	1	1	1	1	1	1
OH-_ActCoef	0.386531	0.386358	0.386149	0.385326	0.384514	0.383318	0.382533	0.386531	0.386358	0.386149	0.382533	0.378773	0.37527	0.371999	0.33948	0.336539	0.335133	0.333768	0.333099	0.33244	0.33179	0.331149	0.33217	0.33217	0.333487	0.334926	0.334926	0.337988
NaCl_ActCoef	1	1	1	1	1	1	1	1	1	1	1	1	1	1	1	1	1	1	1	1	1	1	1	1	1	1	1	1
NaHCO3_ActCoef	1	1	1	1	1	1	1	1	1	1	1	1	1	1	1	1	1	1	1	1	1	1	1	1	1	1	1	1
NaCO3-_ActCoef	0.386531	0.386358	0.386149	0.385326	0.384514	0.383318	0.382533	0.386531	0.386358	0.386149	0.382533	0.378773	0.37527	0.371999	0.33948	0.336539	0.335133	0.333768	0.333099	0.33244	0.33179	0.331149	0.33217	0.33217	0.333487	0.334926	0.334926	0.337988
NaOH_ActCoef	1	1	1	1	1	1	1	1	1	1	1	1	1	1	1	1	1	1	1	1	1	1	1	1	1	1	1	1
HCO3-_ActCoef	0.386531	0.386358	0.386149	0.385326	0.384514	0.383318	0.382533	0.386531	0.386358	0.386149	0.382533	0.378773	0.37527	0.371999	0.33948	0.336539	0.335133	0.333768	0.333099	0.33244	0.33179	0.331149	0.33217	0.33217	0.333487	0.334926	0.334926	0.337988
CO2_ActCoef	1	1	1	1	1	1	1	1	1	1	1	1	1	1	1	1	1	1	1	1	1	1	1	1	1	1	1	1
UO2OHOH_ActCoef	1	1	1	1	1	1	1	1	1	1	1	1	1	1	1	1	1	1	1	1	1	1	1	1	1	1	1	1
H2O_Activity	1	1	1	1	1	1	1	1	1	1	1	1	1	1	1	1	1	1	1	1	1	1	1	1	1	1	1	1
Na+_Activity	0.355339	0.355929	0.356644	0.359458	0.362242	0.366382	0.369121	0.355339	0.355929	0.356644	0.369121	0.38256	0.395596	0.408255	0.623725	0.642375	0.651503	0.660502	0.664954	0.669375	0.673765	0.678126	0.682974	0.682974	0.670773	0.658107	0.658107	0.633115
H+_Activity	6.00609e-08	2.36235e-08	1.6361e-08	9.56913e-09	7.65859e-09	6.37572e-09	5.89638e-09	6.00609e-08	2.36235e-08	1.6361e-08	5.89638e-09	4.83403e-09	4.45668e-09	4.27772e-09	6.25766e-09	5.38821e-09	5.21279e-09	5.1009e-09	5.06008e-09	5.02657e-09	4.99898e-09	4.97623e-09	2.99629e-10	2.99629e-10	4.1216e-10	6.35818e-10	6.35818e-10	5.68428e-09
Cl-_Activity	0.355119	0.354925	0.35469	0.353769	0.352861	0.351524	0.350647	0.355119	0.354925	0.35469	0.350647	0.346442	0.342522	0.338856	0.597483	0.59082	0.587636	0.584544	0.583031	0.581539	0.580068	0.578618	0.57965	0.57965	0.582986	0.586585	0.586585	0.594102
CO3--_Activity	2.40395e-08	4.01572e-07	1.23436e-06	6.69588e-06	1.4105e-05	2.71889e-05	3.67021e-05	2.40395e-08	4.01572e-07	1.23436e-06	3.67021e-05	8.80715e-05	0.000140425	0.00019116	4.89099e-05	0.000111527	0.000142682	0.000173259	0.000188292	0.000203143	0.000217809	0.000232287	0.00105958	0.00105958	0.000852474	0.00061231	0.00061231	8.00619e-05
UO2++_Activity	1.94887e-14	3.015e-15	1.44617e-15	4.94704e-16	3.16882e-16	2.19613e-16	1.87833e-16	1.94887e-14	3.015e-15	1.44617e-15	1.87833e-16	1.26247e-16	1.07306e-16	9.88611e-17	2.11555e-16	1.56852e-16	1.46805e-16	1.40571e-16	1.38329e-16	1.36504e-16	1.35009e-16	1.33783e-16	4.85029e-19	4.85029e-19	9.17766e-19	2.18407e-18	2.18407e-18	1.74563e-16
UO2OH+_Activity	5.16169e-09	2.03022e-09	1.40608e-09	8.2238e-10	6.58186e-10	5.47935e-10	5.06741e-10	5.16169e-09	2.03022e-09	1.40608e-09	5.06741e-10	4.15441e-10	3.83011e-10	3.67632e-10	5.37789e-10	4.63068e-10	4.47992e-10	4.38376e-10	4.34868e-10	4.31988e-10	4.29617e-10	4.27662e-10	2.57504e-11	2.57504e-11	3.54214e-11	5.46428e-11	5.46428e-11	4.88512e-10
UO2(OH)2_Activity	3.96826e-12	3.96826e-12	3.96826e-12	3.96826e-12	3.96826e-12	3.96826e-12	3.96826e-12	3.96826e-12	3.96826e-12	3.96826e-12	3.96826e-12	3.96826e-12	3.96826e-12	3.96826e-12	3.96826e-12	3.96826e-12	3.96826e-12	3.96826e-12	3.96826e-12	3.96826e-12	3.96826e-12	3.96826e-12	3.96826e-12	3.96826e-12	3.96826e-12	3.96826e-12	3.96826e-12	3.96826e-12
UO2(OH)3-_Activity	5.33345e-13	1.35599e-12	1.9579e-12	3.34755e-12	4.18265e-12	5.02424e-12	5.43268e-12	5.33345e-13	1.35599e-12	1.9579e-12	5.43268e-12	6.62659e-12	7.18768e-12	7.48837e-12	5.11904e-12	5.94505e-12	6.14511e-12	6.2799e-12	6.33057e-12	6.37277e-12	6.40794e-12	6.43724e-12	1.06909e-10	1.06909e-10	7.77202e-11	5.0381e-11	5.0381e-11	5.6354e-12
UO2(OH)4--_Activity	6.38876e-18	4.12965e-17	8.60958e-17	2.51683e-16	3.92919e-16	5.66946e-16	6.6287e-16	6.38876e-18	4.12965e-17	8.60958e-17	6.6287e-16	9.86235e-16	1.16032e-15	1.25943e-15	5.88541e-16	7.938e-16	8.48125e-16	8.85739e-16	9.0009e-16	9.12129e-16	9.22225e-16	9.30677e-16	2.56704e-13	2.56704e-13	1.35665e-13	5.70078e-14	5.70078e-14	7.13262e-16
(UO2)3(OH)5+_Activity	6.05469e-14	2.38146e-14	1.64934e-14	9.64656e-15	7.72056e-15	6.42731e-15	5.9441e-15	6.05469e-14	2.38146e-14	1.64934e-14	5.9441e-15	4.87315e-15	4.49274e-15	4.31234e-15	6.30829e-15	5.43181e-15	5.25497e-15	5.14218e-15	5.10102e-15	5.06725e-15	5.03943e-15	5.0165e-15	3.02053e-16	3.02053e-16	4.15495e-16	6.40963e-16	6.40963e-16	5.73028e-15
(UO2)2(OH)2++_Activity	1.79136e-16	2.77132e-17	1.32928e-17	4.54721e-18	2.91271e-18	2.01864e-18	1.72652e-18	1.79136e-16	2.77132e-17	1.32928e-17	1.72652e-18	1.16043e-18	9.86331e-19	9.0871e-19	1.94457e-18	1.44175e-18	1.3494e-18	1.29209e-18	1.27149e-18	1.25471e-18	1.24097e-18	1.2297e-18	4.45828e-21	4.45828e-21	8.43591e-21	2.00755e-20	2.00755e-20	1.60454e-18
UO2Cl+_Activity	1.21691e-12	1.88158e-13	9.01918e-14	3.07727e-14	1.96608e-14	1.35742e-14	1.15809e-14	1.21691e-12	1.88158e-13	9.01918e-14	1.15809e-14	7.69043e-15	6.46265e-15	5.89035e-15	2.22254e-14	1.62946e-14	1.51687e-14	1.44481e-14	1.4181e-14	1.3958e-14	1.37703e-14	1.36111e-14	4.94349e-17	4.94349e-17	9.40784e-17	2.25266e-16	2.25266e-16	1.82353e-14
UO2Cl2_Activity	5.51228e-12	8.51845e-13	4.08053e-13	1.38862e-13	8.84924e-14	6.0865e-14	5.17978e-14	5.51228e-12	8.51845e-13	4.08053e-13	5.17978e-14	3.39846e-14	2.82357e-14	2.54599e-14	1.69385e-13	1.228e-13	1.13699e-13	1.07728e-13	1.05462e-13	1.03538e-13	1.01888e-13	1.00458e-13	3.65511e-16	3.65511e-16	6.99597e-16	1.68549e-15	1.68549e-15	1.38189e-13
OH-_Activity	0.000112566	0.000286191	0.000413229	0.000706525	0.000882778	0.0010604	0.00114661	0.000112566	0.000286191	0.000413229	0.00114661	0.00139859	0.00151701	0.00158047	0.00108041	0.00125475	0.00129697	0.00132542	0.00133611	0.00134502	0.00135244	0.00135863	0.022564	0.022564	0.0164034	0.0106333	0.0106333	0.00118939
NaCl_Activity	0.0812676	0.081358	0.0814675	0.0818969	0.0823195	0.0829448	0.0833563	0.0812676	0.081358	0.0814675	0.0833563	0.0853554	0.0872649	0.0890936	0.240004	0.244424	0.246561	0.248651	0.249679	0.250696	0.251703	0.252698	0.254959	0.254959	0.251845	0.248615	0.248615	0.242239
NaHCO3_Activity	0.000323713	0.00213044	0.00454451	0.0145321	0.02469	0.0400734	0.0504018	0.000323713	0.00213044	0.00454451	0.0504018	0.102765	0.15621	0.21064	0.120449	0.243565	0.305742	0.368313	0.399742	0.431264	0.462877	0.494579	0.136811	0.136811	0.148704	0.161659	0.161659	0.181796
NaCO3-_Activity	4.47475e-08	7.48732e-07	2.3061e-06	1.26083e-05	2.67653e-05	5.21827e-05	7.09676e-05	4.47475e-08	7.48732e-07	2.3061e-06	7.09676e-05	0.000176496	0.000291003	0.000408816	0.000159805	0.000375292	0.000486951	0.000599474	0.000655878	0.000712314	0.000768748	0.000825155	0.00379084	0.00379084	0.00299541	0.0021109	0.0021109	0.000265527
NaOH_Activity	0.000105694	0.000269166	0.000389427	0.000671082	0.000844987	0.00102661	0.00111836	0.000105694	0.000269166	0.000389427	0.00111836	0.00141381	0.00158577	0.00170498	0.00178066	0.00212983	0.00223278	0.00231327	0.00234765	0.00237902	0.00240784	0.0024345	0.0407212	0.0407212	0.0290743	0.0184911	0.0184911	0.00198979
HCO3-_Activity	0.000107206	0.00070438	0.00149952	0.00475752	0.00802088	0.0128713	0.0160686	0.000107206	0.00070438	0.00149952	0.0160686	0.0316115	0.0464683	0.0607168	0.0227253	0.0446196	0.0552254	0.0656211	0.0707438	0.0758183	0.0808457	0.0858272	0.023573	0.023573	0.0260884	0.0289071	0.0289071	0.033791
CO2_Activity	0.00039784	0.00102814	0.00151587	0.00281289	0.00379552	0.0050705	0.00585414	0.00039784	0.00102814	0.00151587	0.00585414	0.0094418	0.0127958	0.016048	0.00878659	0.0148549	0.0177873	0.0206819	0.022118	0.0235476	0.0249711	0.0263892	0.000436415	0.000436415	0.000664375	0.00113563	0.00113563	0.011868
UO2OHOH_Activity	1	1	1	1	1	1	1	1	1	1	1	1	1	1	1	1	1	1	1	1	1	1	1	1	1	1	1	1
pH -logaH+	7.22141	7.62666	7.78619	8.01913	8.11585	8.19547	8.22941	7.22141	7.62666	7.78619	8.22941	8.31569	8.35099	8.36879	8.20359	8.26856	8.28293	8.29235	8.29584	8.29873	8.30112	8.3031	9.52342	9.52342	9.38493	9.19667	9.19667	8.24532
loga CO3--	-7.61907	-6.39624	-5.90856	-5.17419	-4.85063	-4.56561	-4.43531	-7.61907	-6.39624	-5.90856	-4.43531	-4.05516	-3.85255	-3.7186	-4.3106	-3.95262	-3.84563	-3.7613	-3.72517	-3.6922	-3.66192	-3.63398	-2.97487	-2.97487	-3.06932	-3.21303	-3.21303	-4.09657
logm U Theoretical	-7.87419	-8.27881	-8.43766	-8.66818	-8.7628	-8.83966	-8.87195	-7.87419	-8.27881	-8.43766	-8.87195	-8.95143	-8.98137	-8.99463	-8.79499	-8.85459	-8.86673	-8.8741	-8.87661	-8.87855	-8.88001	-8.88109	-9.37385	-9.37385	-9.45182	-9.49256	-9.49256	-8.83384

## Sheet: Raman Data
												-200		1000	1000	2000	2000
		25C #2	25 #3	50C	50C 65h	100C	100C 16h	150C	150C 67h			25C #2	25 ºC	50 ºC t = 0h	50 ºC t = 65h	98 ºC t = 0h	98 ºC t = 16h	150C	150C 67h
	740.357	28900.6	28602.2	28900.4	28899.9	28900.6	28892.9	28900.5	28899.8		740.357	28700.6	28602.2	29900.4	29899.9	30900.6	30892.9	28900.5	28899.8
	740.841	28891	28675	28900.8	28921.5	28860.6	28859.3	28896	28958.9		740.841	28691	28675	29900.8	29921.5	30860.6	30859.3	28896	28958.9
	741.322	28870.6	28645.8	28870	28937.7	28864.6	28875.9	28913.5	28861.2		741.322	28670.6	28645.8	29870	29937.7	30864.6	30875.9	28913.5	28861.2
	741.804	28969.4	28683	28862.8	28953.8	28904.6	28860.6	28920.5	28977.1		741.804	28769.4	28683	29862.8	29953.8	30904.6	30860.6	28920.5	28977.1
	742.285	28835	28576.2	28856.4	28888.3	28826.2	28849.8	28807.5	28807.1		742.285	28635	28576.2	29856.4	29888.3	30826.2	30849.8	28807.5	28807.1
	742.766	28876.6	28651	28831.6	28846.7	28811.8	28822	28908	28740.7		742.766	28676.6	28651	29831.6	29846.7	30811.8	30822	28908	28740.7
	743.248	28856.6	28599	28909.6	28909.3	28809	28821.2	28881.5	28863.5		743.248	28656.6	28599	29909.6	29909.3	30809	30821.2	28881.5	28863.5
	743.729	28849.4	28609	28798.8	28903.4	28839.4	28805	28826.5	28754.4		743.729	28649.4	28609	29798.8	29903.4	30839.4	30805	28826.5	28754.4
	744.211	28790.6	28618.2	28842.8	28846.3	28849	28781.9	28854	28830		744.211	28590.6	28618.2	29842.8	29846.3	30849	30781.9	28854	28830
	744.692	28904.6	28587	28826	28877.5	28761.4	28828.3	28780.5	28844.1		744.692	28704.6	28587	29826	29877.5	30761.4	30828.3	28780.5	28844.1
	745.173	28885	28584.2	28779.6	28877.7	28731.4	28787.4	28777.5	28761.4		745.173	28685	28584.2	29779.6	29877.7	30731.4	30787.4	28777.5	28761.4
	745.654	29052.6	28553.4	28797.6	28873.2	28692.6	28762.9	28758	28801.9		745.654	28852.6	28553.4	29797.6	29873.2	30692.6	30762.9	28758	28801.9
	746.136	28908.2	28527.8	28784.4	28878.9	28714.2	28777.1	28729.5	28816.5		746.136	28708.2	28527.8	29784.4	29878.9	30714.2	30777.1	28729.5	28816.5
	746.617	28786.2	28468.6	28829.6	28836.1	28742.2	28734.8	28763.5	28791.4		746.617	28586.2	28468.6	29829.6	29836.1	30742.2	30734.8	28763.5	28791.4
	747.098	28754.2	28513	28746	28818.7	28725.4	28759.6	28626	28804.8		747.098	28554.2	28513	29746	29818.7	30725.4	30759.6	28626	28804.8
	747.579	28732.2	28500.6	28762.4	28793.8	28686.6	28734.2	28668.5	28749		747.579	28532.2	28500.6	29762.4	29793.8	30686.6	30734.2	28668.5	28749
	748.059	28762.2	28501.8	28748.8	28788.5	28689	28698.8	28628	28675.2		748.059	28562.2	28501.8	29748.8	29788.5	30689	30698.8	28628	28675.2
	748.54	28766.6	28558.2	28714	28756.3	28700.6	28700.2	28557	28737.1		748.54	28566.6	28558.2	29714	29756.3	30700.6	30700.2	28557	28737.1
	749.021	28763.4	28475.8	28722.8	28781.2	28664.2	28709.1	28670	28642.6		749.021	28563.4	28475.8	29722.8	29781.2	30664.2	30709.1	28670	28642.6
	749.502	28687	28458.2	28698.4	28783.4	28669.4	28737.6	28670	28722.4		749.502	28487	28458.2	29698.4	29783.4	30669.4	30737.6	28670	28722.4
	749.983	28722.2	28536.2	28732.4	28768.1	28686.6	28709.2	28669.5	28774.7		749.983	28522.2	28536.2	29732.4	29768.1	30686.6	30709.2	28669.5	28774.7
	750.464	28713.4	28478.6	28697.2	28751.2	28705	28722.7	28723.5	28806.3		750.464	28513.4	28478.6	29697.2	29751.2	30705	30722.7	28723.5	28806.3
	750.945	28685.4	28398.2	28659.6	28783	28656.6	28696.4	28611	28718.2		750.945	28485.4	28398.2	29659.6	29783	30656.6	30696.4	28611	28718.2
	751.426	28664.6	28454.2	28693.2	28727.9	28643.8	28708.3	28593.5	28696.2		751.426	28464.6	28454.2	29693.2	29727.9	30643.8	30708.3	28593.5	28696.2
	751.907	28639.4	28447	28690	28732.8	28655.8	28669.4	28636	28775.3		751.907	28439.4	28447	29690	29732.8	30655.8	30669.4	28636	28775.3
	752.388	28627.8	28384.2	28708.8	28718	28610.6	28683.6	28715.5	28732.1		752.388	28427.8	28384.2	29708.8	29718	30610.6	30683.6	28715.5	28732.1
	752.869	28675	28378.2	28708.4	28721.2	28643	28694.7	28869.5	28728.5		752.869	28475	28378.2	29708.4	29721.2	30643	30694.7	28869.5	28728.5
	753.35	28669.4	28390.6	28664.4	28733.9	28644.6	28684.6	28820.5	28637.4		753.35	28469.4	28390.6	29664.4	29733.9	30644.6	30684.6	28820.5	28637.4
	753.83	28667	28434.6	28634	28717.1	28629.4	28680.6	28654	28765.8		753.83	28467	28434.6	29634	29717.1	30629.4	30680.6	28654	28765.8
	754.309	28684.2	28427	28635.6	28729.4	28617.4	28670.1	28612	28703.1		754.309	28484.2	28427	29635.6	29729.4	30617.4	30670.1	28612	28703.1
	754.79	28717.4	28410.2	28645.6	28734.5	28617.8	28655.4	28646.5	28727.2		754.79	28517.4	28410.2	29645.6	29734.5	30617.8	30655.4	28646.5	28727.2
	755.271	28706.2	28335.4	28648.4	28698.4	28638.2	28681.7	28579	28761.7		755.271	28506.2	28335.4	29648.4	29698.4	30638.2	30681.7	28579	28761.7
	755.752	28707.4	28431.8	28717.2	28695.3	28600.2	28659.8	28613.5	28708.2		755.752	28507.4	28431.8	29717.2	29695.3	30600.2	30659.8	28613.5	28708.2
	756.232	28688.2	28410.6	28705.2	28689.2	28614.2	28616.9	28613	28769.9		756.232	28488.2	28410.6	29705.2	29689.2	30614.2	30616.9	28613	28769.9
	756.713	28635.8	28331	28672.8	28632.5	28579.4	28662.8	28598	28718.8		756.713	28435.8	28331	29672.8	29632.5	30579.4	30662.8	28598	28718.8
	757.194	28647.8	28423	28642	28719.6	28542.2	28661.3	28655.5	28767		757.194	28447.8	28423	29642	29719.6	30542.2	30661.3	28655.5	28767
	757.674	28701	28380.6	28667.2	28680.8	28601.8	28674.5	28573	28731.2		757.674	28501	28380.6	29667.2	29680.8	30601.8	30674.5	28573	28731.2
	758.153	28678.6	28424.2	28690	28641.7	28647	28660.1	28636	28793		758.153	28478.6	28424.2	29690	29641.7	30647	30660.1	28636	28793
	758.633	28738.6	28390.6	28737.6	28698.6	28605	28651.1	28650	28772.4		758.633	28538.6	28390.6	29737.6	29698.6	30605	30651.1	28650	28772.4
	759.114	28666.6	28385.8	28660	28665.5	28639.8	28651.6	28581	28814.6		759.114	28466.6	28385.8	29660	29665.5	30639.8	30651.6	28581	28814.6
	759.595	28760.2	28447.4	28654.4	28640.4	28618.6	28671.1	28625.5	28844.8		759.595	28560.2	28447.4	29654.4	29640.4	30618.6	30671.1	28625.5	28844.8
	760.075	28797.8	28379.4	28632	28664.5	28565.4	28668.8	28660	28846.3		760.075	28597.8	28379.4	29632	29664.5	30565.4	30668.8	28660	28846.3
	760.556	28683.4	28392.6	28686	28688	28654.2	28664.4	28668.5	28760.5		760.556	28483.4	28392.6	29686	29688	30654.2	30664.4	28668.5	28760.5
	761.034	28697	28429	28638	28700.6	28700.2	28658.2	28587.5	28757.6		761.034	28497	28429	29638	29700.6	30700.2	30658.2	28587.5	28757.6
	761.515	28674.2	28387	28636.4	28676.3	28591.4	28697.2	28646.5	28807.1		761.515	28474.2	28387	29636.4	29676.3	30591.4	30697.2	28646.5	28807.1
	761.995	28715.4	28422.2	28735.2	28662.5	28612.2	28693.2	28661	28872.2		761.995	28515.4	28422.2	29735.2	29662.5	30612.2	30693.2	28661	28872.2
	762.475	28733.4	28405	28689.6	28674.1	28678.6	28698.3	28625.5	28895.3		762.475	28533.4	28405	29689.6	29674.1	30678.6	30698.3	28625.5	28895.3
	762.956	28706.2	28388.6	28622.8	28700.4	28659	28650.4	28820	28802.4		762.956	28506.2	28388.6	29622.8	29700.4	30659	30650.4	28820	28802.4
	763.434	28627.4	28395.4	28660.4	28650.6	28594.2	28696.5	28872.5	28880.4		763.434	28427.4	28395.4	29660.4	29650.6	30594.2	30696.5	28872.5	28880.4
	763.914	28744.6	28428.6	28656.4	28659.8	28658.6	28689.1	28775.5	28979.9		763.914	28544.6	28428.6	29656.4	29659.8	30658.6	30689.1	28775.5	28979.9
	764.395	28716.2	28465	28647.6	28682.2	28688.6	28693	28784.5	28893.9		764.395	28516.2	28465	29647.6	29682.2	30688.6	30693	28784.5	28893.9
	764.875	28673.4	28408.6	28733.2	28660	28683	28679.2	28847	28929.5		764.875	28473.4	28408.6	29733.2	29660	30683	30679.2	28847	28929.5
	765.355	28768.6	28402.2	28757.2	28663.7	28591	28692.8	28779.5	28931.1		765.355	28568.6	28402.2	29757.2	29663.7	30591	30692.8	28779.5	28931.1
	765.833	28736.6	28417.4	28688	28641.9	28752.6	28657.4	28807	28955.5		765.833	28536.6	28417.4	29688	29641.9	30752.6	30657.4	28807	28955.5
	766.314	28691.4	28404.6	28753.2	28663.9	28703	28706.5	28827	28949.9		766.314	28491.4	28404.6	29753.2	29663.9	30703	30706.5	28827	28949.9
	766.794	28767.4	28516.2	28650	28713.1	28703.8	28706.5	28820.5	29013.1		766.794	28567.4	28516.2	29650	29713.1	30703.8	30706.5	28820.5	29013.1
	767.274	28774.6	28429.8	28682	28660.6	28658.6	28700.9	28856.5	29066.8		767.274	28574.6	28429.8	29682	29660.6	30658.6	30700.9	28856.5	29066.8
	767.752	28760.2	28444.2	28690	28684.3	28627	28695.8	28865.5	29015.6		767.752	28560.2	28444.2	29690	29684.3	30627	30695.8	28865.5	29015.6
	768.232	28825	28477	28732.4	28740.6	28727	28708.8	28814.5	29111.3		768.232	28625	28477	29732.4	29740.6	30727	30708.8	28814.5	29111.3
	768.712	28829	28426.6	28707.6	28731.4	28671.4	28703.7	28899.5	29222.2		768.712	28629	28426.6	29707.6	29731.4	30671.4	30703.7	28899.5	29222.2
	769.19	28845.4	28473.4	28738.4	28708	28795.8	28721.6	28886	29170.2		769.19	28645.4	28473.4	29738.4	29708	30795.8	30721.6	28886	29170.2
	769.67	28816.6	28543.4	28732.8	28712.2	28773.8	28736.9	28867.5	29207.5		769.67	28616.6	28543.4	29732.8	29712.2	30773.8	30736.9	28867.5	29207.5
	770.15	28837.8	28469.4	28670.4	28706.3	28765.4	28703.5	28975	29190.4		770.15	28637.8	28469.4	29670.4	29706.3	30765.4	30703.5	28975	29190.4
	770.63	28798.6	28499	28770	28734.3	28817.4	28726.9	29124	29140.1		770.63	28598.6	28499	29770	29734.3	30817.4	30726.9	29124	29140.1
	771.108	28922.2	28469.8	28742.4	28721.6	28794.2	28721.8	28992.5	29206.7		771.108	28722.2	28469.8	29742.4	29721.6	30794.2	30721.8	28992.5	29206.7
	771.588	28827.8	28555.8	28783.2	28731.4	28863.8	28721.7	29028.5	29290.4		771.588	28627.8	28555.8	29783.2	29731.4	30863.8	30721.7	29028.5	29290.4
	772.068	28963.4	28584.6	28798.4	28758.1	28851.8	28739.3	28934.5	29260.1		772.068	28763.4	28584.6	29798.4	29758.1	30851.8	30739.3	28934.5	29260.1
	772.546	28997.8	28559.8	28836.8	28747.5	28877.4	28750.8	28959.5	29334.3		772.546	28797.8	28559.8	29836.8	29747.5	30877.4	30750.8	28959.5	29334.3
	773.025	28974.2	28543	28766.8	28690.6	28971.8	28731	29045	29381.6		773.025	28774.2	28543	29766.8	29690.6	30971.8	30731	29045	29381.6
	773.505	29007.8	28618.6	28820.4	28781	28952.2	28754.6	28984	29379		773.505	28807.8	28618.6	29820.4	29781	30952.2	30754.6	28984	29379
	773.983	29004.6	28565.4	28829.6	28751.2	28927.4	28754	29106.5	29454.8		773.983	28804.6	28565.4	29829.6	29751.2	30927.4	30754	29106.5	29454.8
	774.463	29049.4	28635.4	28882.4	28690.4	28942.2	28754.5	29084	29487		774.463	28849.4	28635.4	29882.4	29690.4	30942.2	30754.5	29084	29487
	774.943	29165.4	28624.2	28858.4	28786.5	29008.6	28765.8	29076	29472.8		774.943	28965.4	28624.2	29858.4	29786.5	31008.6	30765.8	29076	29472.8
	775.42	29016.2	28613.4	28890.4	28750.8	28987	28765.4	29070.5	29466.6		775.42	28816.2	28613.4	29890.4	29750.8	30987	30765.4	29070.5	29466.6
	775.9	29113	28621	28884	28793.6	28964.2	28785.7	29183	29506.4		775.9	28913	28621	29884	29793.6	30964.2	30785.7	29183	29506.4
	776.38	29101.4	28720.6	28862.4	28790.8	29031.8	28790.5	29178.5	29578.2		776.38	28901.4	28720.6	29862.4	29790.8	31031.8	30790.5	29178.5	29578.2
	776.857	29150.2	28672.2	28953.6	28834.8	29057.4	28790.4	29132	29632		776.857	28950.2	28672.2	29953.6	29834.8	31057.4	30790.4	29132	29632
	777.337	29169.8	28676.2	28890.8	28772.4	29093.8	28779.5	29055.5	29553.1		777.337	28969.8	28676.2	29890.8	29772.4	31093.8	30779.5	29055.5	29553.1
	777.816	29149.4	28625	28864.8	28810	29073.8	28806.2	29052	29608.1		777.816	28949.4	28625	29864.8	29810	31073.8	30806.2	29052	29608.1
	778.294	29271	28723.4	28886.4	28797.3	29122.6	28785.5	29196.5	29650.8		778.294	29071	28723.4	29886.4	29797.3	31122.6	30785.5	29196.5	29650.8
	778.773	29296.2	28722.2	28935.6	28850.5	29213.4	28821.3	29150	29657		778.773	29096.2	28722.2	29935.6	29850.5	31213.4	30821.3	29150	29657
	779.251	29275.8	28755.8	28948	28882.4	29241	28837.6	29212	29731.7		779.251	29075.8	28755.8	29948	29882.4	31241	30837.6	29212	29731.7
	779.73	29337.4	28800.2	28956	28882.2	29268.2	28821	29212.5	29731.9		779.73	29137.4	28800.2	29956	29882.2	31268.2	30821	29212.5	29731.9
	780.21	29325	28801	29013.6	28861	29292.2	28818.3	29289.5	29792.2		780.21	29125	28801	30013.6	29861	31292.2	30818.3	29289.5	29792.2
	780.687	29324.6	28815.8	29017.2	28839.5	29275.8	28841.9	29258	29842.5		780.687	29124.6	28815.8	30017.2	29839.5	31275.8	30841.9	29258	29842.5
	781.167	29336.6	28831	28978	28851.8	29256.2	28854.5	29230	29802.4		781.167	29136.6	28831	29978	29851.8	31256.2	30854.5	29230	29802.4
	781.644	29299.8	28828.6	28976.4	28845.9	29261.8	28821.5	29353.5	29929.5		781.644	29099.8	28828.6	29976.4	29845.9	31261.8	30821.5	29353.5	29929.5
	782.123	29444.2	28895.4	28959.2	28892	29326.2	28838.9	29304.5	29857.4		782.123	29244.2	28895.4	29959.2	29892	31326.2	30838.9	29304.5	29857.4
	782.603	29439.8	28871.8	29098.4	28891.1	29334.6	28854.7	29289	29894.9		782.603	29239.8	28871.8	30098.4	29891.1	31334.6	30854.7	29289	29894.9
	783.08	29398.2	28861.8	29062.8	28909.9	29327.8	28823.1	29345.5	29962		783.08	29198.2	28861.8	30062.8	29909.9	31327.8	30823.1	29345.5	29962
	783.559	29514.2	28852.2	29065.2	28896.7	29355	28855.1	29452.5	29974.3		783.559	29314.2	28852.2	30065.2	29896.7	31355	30855.1	29452.5	29974.3
	784.036	29503.4	28919	29121.6	28928.1	29406.2	28866.6	29376	29987		784.036	29303.4	28919	30121.6	29928.1	31406.2	30866.6	29376	29987
	784.516	29501.4	28878.2	29101.2	28906.4	29450.6	28869.2	29432.5	29885.8		784.516	29301.4	28878.2	30101.2	29906.4	31450.6	30869.2	29432.5	29885.8
	784.993	29497	28927	29054.4	28938.1	29475.8	28870.7	29362	29957.7		784.993	29297	28927	30054.4	29938.1	31475.8	30870.7	29362	29957.7
	785.472	29483	28891.8	29071.6	28933.6	29436.2	28869.3	29397	29920		785.472	29283	28891.8	30071.6	29933.6	31436.2	30869.3	29397	29920
	785.949	29482.6	28952.2	29118	28937.5	29465.4	28902.2	29432	29862		785.949	29282.6	28952.2	30118	29937.5	31465.4	30902.2	29432	29862
	786.428	29641.8	28941.8	29173.2	28974.4	29469.4	28901.9	29461	29933.1		786.428	29441.8	28941.8	30173.2	29974.4	31469.4	30901.9	29461	29933.1
	786.907	29601	28917.4	29119.6	28965.6	29490.6	28897.6	29592.5	29909.5		786.907	29401	28917.4	30119.6	29965.6	31490.6	30897.6	29592.5	29909.5
	787.385	29603	29018.2	29138.8	28928.5	29499.8	28898.3	29468.5	29895		787.385	29403	29018.2	30138.8	29928.5	31499.8	30898.3	29468.5	29895
	787.864	29547.8	29025	29136.4	28973.2	29486.2	28899.3	29521.5	29883		787.864	29347.8	29025	30136.4	29973.2	31486.2	30899.3	29521.5	29883
	788.341	29600.2	29023.8	29189.6	28958.3	29545.8	28896.7	29592	29816.2		788.341	29400.2	29023.8	30189.6	29958.3	31545.8	30896.7	29592	29816.2
	788.82	29638.6	29025.4	29148.4	28988.5	29537.4	28909	29622.5	29900.1		788.82	29438.6	29025.4	30148.4	29988.5	31537.4	30909	29622.5	29900.1
	789.297	29683.4	29021.4	29114	28976	29575	28888.1	29581	29834.1		789.297	29483.4	29021.4	30114	29976	31575	30888.1	29581	29834.1
	789.776	29599	29036.2	29153.2	28991.3	29539.4	28919.1	29512	29936.1		789.776	29399	29036.2	30153.2	29991.3	31539.4	30919.1	29512	29936.1
	790.252	29702.6	28991	29138	28990.3	29640.2	28910.1	29574	29797.7		790.252	29502.6	28991	30138	29990.3	31640.2	30910.1	29574	29797.7
	790.731	29678.6	29031.4	29185.2	29006.4	29590.2	28915.3	29564.5	29810		790.731	29478.6	29031.4	30185.2	30006.4	31590.2	30915.3	29564.5	29810
	791.208	29669.4	29061	29236.8	29031.9	29545	28938.7	29595.5	29878.8		791.208	29469.4	29061	30236.8	30031.9	31545	30938.7	29595.5	29878.8
	791.687	29763.8	29085	29185.2	29014.4	29704.2	28961.5	29679	29905.6		791.687	29563.8	29085	30185.2	30014.4	31704.2	30961.5	29679	29905.6
	792.164	29733	29017.4	29274	29021.5	29635.8	28949.4	29613	29865.2		792.164	29533	29017.4	30274	30021.5	31635.8	30949.4	29613	29865.2
	792.641	29756.2	29114.2	29204.4	28972.3	29661.4	28972.7	29747	29846.8		792.641	29556.2	29114.2	30204.4	29972.3	31661.4	30972.7	29747	29846.8
	793.119	29772.6	29163.4	29120	29070.9	29702.6	28972.1	29758.5	29814		793.119	29572.6	29163.4	30120	30070.9	31702.6	30972.1	29758.5	29814
	793.596	29714.6	29164.2	29266	29049.7	29728.6	29004.9	29751	29850.4		793.596	29514.6	29164.2	30266	30049.7	31728.6	31004.9	29751	29850.4
	794.075	29754.2	29086.6	29224.8	29070.5	29700.6	28967	29731.5	29886.4		794.075	29554.2	29086.6	30224.8	30070.5	31700.6	30967	29731.5	29886.4
	794.552	29756.6	29124.2	29242.8	29046.8	29723	28993.6	29753.5	29864.4		794.552	29556.6	29124.2	30242.8	30046.8	31723	30993.6	29753.5	29864.4
	795.03	29735.4	29118.2	29224.4	29108.2	29723.4	29003	29735.5	29871.2		795.03	29535.4	29118.2	30224.4	30108.2	31723.4	31003	29735.5	29871.2
	795.507	29814.6	29153	29215.6	29091.1	29735.8	28990.2	29836.5	29853.2		795.507	29614.6	29153	30215.6	30091.1	31735.8	30990.2	29836.5	29853.2
	795.985	29765.4	29190.2	29256.4	29090.7	29774.2	29033.2	29806.5	29864.4		795.985	29565.4	29190.2	30256.4	30090.7	31774.2	31033.2	29806.5	29864.4
	796.462	29751.4	29202.6	29327.2	29093.5	29792.6	29059.9	29883.5	29917.2		796.462	29551.4	29202.6	30327.2	30093.5	31792.6	31059.9	29883.5	29917.2
	796.939	29837.8	29155	29328	29122.1	29785.4	29054.4	29839.5	29861.7		796.939	29637.8	29155	30328	30122.1	31785.4	31054.4	29839.5	29861.7
	797.417	29855.8	29231.8	29290	29146.8	29875.4	29098.9	30007	29943.7		797.417	29655.8	29231.8	30290	30146.8	31875.4	31098.9	30007	29943.7
	797.894	29854.6	29252.6	29290.8	29157.4	29853	29131.7	30073	30010.1		797.894	29654.6	29252.6	30290.8	30157.4	31853	31131.7	30073	30010.1
	798.372	29911	29254.6	29357.2	29104.7	29887	29115.7	29958	29960.5		798.372	29711	29254.6	30357.2	30104.7	31887	31115.7	29958	29960.5
	798.849	29921.4	29263.4	29400.8	29177.2	29886.2	29173	30030	29936.5		798.849	29721.4	29263.4	30400.8	30177.2	31886.2	31173	30030	29936.5
	799.325	29860.2	29260.2	29342.8	29159.2	29948.2	29206.5	30095.5	30012.2		799.325	29660.2	29260.2	30342.8	30159.2	31948.2	31206.5	30095.5	30012.2
	799.803	29957.8	29347.4	29416.8	29228.2	29995.8	29219.5	30181	30091		799.803	29757.8	29347.4	30416.8	30228.2	31995.8	31219.5	30181	30091
	800.28	29911	29357	29451.6	29205.7	29979.8	29278	30188.5	30016.2		800.28	29711	29357	30451.6	30205.7	31979.8	31278	30188.5	30016.2
	800.756	30023	29281.4	29458.8	29206.7	30022.2	29322.3	30300.5	30101.8		800.756	29823	29281.4	30458.8	30206.7	32022.2	31322.3	30300.5	30101.8
	801.235	29937.8	29386.2	29428	29250	30066.6	29348	30351	30133.5		801.235	29737.8	29386.2	30428	30250	32066.6	31348	30351	30133.5
	801.711	30014.6	29366.6	29541.2	29324	30091.4	29391.3	30490	30240.7		801.711	29814.6	29366.6	30541.2	30324	32091.4	31391.3	30490	30240.7
	802.189	30117	29473.8	29540	29357.3	30255.8	29447.4	30498	30183.1		802.189	29917	29473.8	30540	30357.3	32255.8	31447.4	30498	30183.1
	802.665	30092.6	29483.4	29562	29398.5	30236.2	29500	30673.5	30208.3		802.665	29892.6	29483.4	30562	30398.5	32236.2	31500	30673.5	30208.3
	803.142	30044.2	29515	29628	29412	30251	29568.7	30778.5	30341.2		803.142	29844.2	29515	30628	30412	32251	31568.7	30778.5	30341.2
	803.62	30195.8	29613.8	29577.2	29474.4	30373.4	29614.2	30673.5	30349.2		803.62	29995.8	29613.8	30577.2	30474.4	32373.4	31614.2	30673.5	30349.2
	804.096	30243	29584.2	29644.4	29510.1	30391.4	29689.6	30886	30304.4		804.096	30043	29584.2	30644.4	30510.1	32391.4	31689.6	30886	30304.4
	804.572	30241.8	29627	29719.6	29524.4	30427.4	29780.7	30998.5	30440		804.572	30041.8	29627	30719.6	30524.4	32427.4	31780.7	30998.5	30440
	805.05	30362.2	29708.2	29664.8	29574.5	30513	29834.6	31160	30571.7		805.05	30162.2	29708.2	30664.8	30574.5	32513	31834.6	31160	30571.7
	805.526	30335	29738.2	29819.6	29631.5	30617.4	29951.7	31317.5	30656.5		805.526	30135	29738.2	30819.6	30631.5	32617.4	31951.7	31317.5	30656.5
	806.003	30386.2	29824.6	29747.6	29704.1	30649.4	30051.6	31516.5	30734.5		806.003	30186.2	29824.6	30747.6	30704.1	32649.4	32051.6	31516.5	30734.5
	806.479	30779	30170.6	30164.4	29924.2	31139.8	30209.4	31937.5	31004.9		806.479	30579	30170.6	31164.4	30924.2	33139.8	32209.4	31937.5	31004.9
	806.957	30537.8	29919.4	29845.2	29756.5	30807.4	30237.1	31749	30827.8		806.957	30337.8	29919.4	30845.2	30756.5	32807.4	32237.1	31749	30827.8
	807.433	30545	29993.8	30008.8	29853.6	30951.8	30365.1	31846.5	30921		807.433	30345	29993.8	31008.8	30853.6	32951.8	32365.1	31846.5	30921
	807.909	30654.6	29988.6	29997.6	29932.2	31091.8	30462.6	32100	31033		807.909	30454.6	29988.6	30997.6	30932.2	33091.8	32462.6	32100	31033
	808.387	30669	30086.2	30042.8	29980.7	31114.2	30568.2	32282.5	31109.4		808.387	30469	30086.2	31042.8	30980.7	33114.2	32568.2	32282.5	31109.4
	808.863	30717.4	30193.4	30146.4	30030.5	31269.8	30695.5	32488.5	31210.7		808.863	30517.4	30193.4	31146.4	31030.5	33269.8	32695.5	32488.5	31210.7
	809.339	30773	30259	30256.4	30192.9	31351.4	30833.2	32601.5	31263.5		809.339	30573	30259	31256.4	31192.9	33351.4	32833.2	32601.5	31263.5
	809.814	30883.4	30307	30274.4	30209.2	31444.6	30877.9	32674.5	31409.1		809.814	30683.4	30307	31274.4	31209.2	33444.6	32877.9	32674.5	31409.1
	810.292	30917	30311.4	30269.6	30248	31564.6	31023.9	32894.5	31446.7		810.292	30717	30311.4	31269.6	31248	33564.6	33023.9	32894.5	31446.7
	810.768	30972.6	30448.6	30344.8	30385.4	31624.2	31123.4	33147.5	31377.5		810.768	30772.6	30448.6	31344.8	31385.4	33624.2	33123.4	33147.5	31377.5
	811.244	31092.6	30572.2	30439.6	30416.2	31660.2	31167	33070	31528		811.244	30892.6	30572.2	31439.6	31416.2	33660.2	33167	33070	31528
	811.72	31095	30507.4	30527.6	30481.5	31776.6	31283.6	33226	31565.2		811.72	30895	30507.4	31527.6	31481.5	33776.6	33283.6	33226	31565.2
	812.197	31175.8	30637	30584.4	30482.6	31821	31301	33216	31498.8		812.197	30975.8	30637	31584.4	31482.6	33821	33301	33216	31498.8
	812.673	31211.4	30725.4	30606	30591.1	31793	31394	33178.5	31395.6		812.673	31011.4	30725.4	31606	31591.1	33793	33394	33178.5	31395.6
	813.149	31306.2	30704.2	30576	30640	31831	31348.2	33111.5	31402.4		813.149	31106.2	30704.2	31576	31640	33831	33348.2	33111.5	31402.4
	813.625	31278.2	30853	30649.6	30685.5	31795.4	31342	33055.5	31305.6		813.625	31078.2	30853	31649.6	31685.5	33795.4	33342	33055.5	31305.6
	814.102	31303.8	30865	30728.8	30726.7	31790.6	31338.9	33015	31288		814.102	31103.8	30865	31728.8	31726.7	33790.6	33338.9	33015	31288
	814.578	31251.8	30823.4	30684.4	30759.6	31715.8	31269.8	32782.5	31246		814.578	31051.8	30823.4	31684.4	31759.6	33715.8	33269.8	32782.5	31246
	815.053	31244.6	30849.8	30713.6	30741.4	31592.2	31175.9	32578.5	31086		815.053	31044.6	30849.8	31713.6	31741.4	33592.2	33175.9	32578.5	31086
	815.529	31291.8	30892.6	30702.8	30685.7	31456.2	31106.6	32367.5	30900.4		815.529	31091.8	30892.6	31702.8	31685.7	33456.2	33106.6	32367.5	30900.4
	816.005	31363.8	30853.4	30673.6	30701	31393.4	31017.9	32146.5	30855.2		816.005	31163.8	30853.4	31673.6	31701	33393.4	33017.9	32146.5	30855.2
	816.482	31359.4	30809.4	30631.6	30635.3	31302.2	30914.9	31927.5	30804		816.482	31159.4	30809.4	31631.6	31635.3	33302.2	32914.9	31927.5	30804
	816.958	31411	30900.2	30600.8	30665.1	31165.4	30756.5	31690	30608.4		816.958	31211	30900.2	31600.8	31665.1	33165.4	32756.5	31690	30608.4
	817.433	31235	30802.2	30586	30597.2	31022.6	30643.4	31560	30520.8		817.433	31035	30802.2	31586	31597.2	33022.6	32643.4	31560	30520.8
	817.909	31231	30771.8	30505.2	30528.9	30948.2	30450.6	31718.5	30379.2		817.909	31031	30771.8	31505.2	31528.9	32948.2	32450.6	31718.5	30379.2
	818.384	31148.6	30675	30446	30438.5	30785.8	30325.4	31766	30232.4		818.384	30948.6	30675	31446	31438.5	32785.8	32325.4	31766	30232.4
	818.861	31046.6	30653.8	30404.4	30351.8	30601	30197.9	31499.5	30110.7		818.861	30846.6	30653.8	31404.4	31351.8	32601	32197.9	31499.5	30110.7
	819.337	30968.6	30529.8	30270	30280.4	30516.2	30029.1	31282	30003.9		819.337	30768.6	30529.8	31270	31280.4	32516.2	32029.1	31282	30003.9
	819.812	30885.8	30482.6	30257.2	30171.5	30383.8	29898.1	30841.5	29849.5		819.812	30685.8	30482.6	31257.2	31171.5	32383.8	31898.1	30841.5	29849.5
	820.288	30786.6	30364.2	30168	30118.6	30247.8	29801.7	30548	29811.1		820.288	30586.6	30364.2	31168	31118.6	32247.8	31801.7	30548	29811.1
	820.763	30839	30301	30086.4	30091.3	30164.2	29668.2	31151	29692.2		820.763	30639	30301	31086.4	31091.3	32164.2	31668.2	31151	29692.2
	821.238	30669.8	30205.8	29987.6	29937.9	30121.4	29552.9	30742	29690.6		821.238	30469.8	30205.8	30987.6	30937.9	32121.4	31552.9	30742	29690.6
	821.713	30471	30136.2	29894.4	29842	29947.4	29471.8	30068.5	29564.2		821.713	30271	30136.2	30894.4	30842	31947.4	31471.8	30068.5	29564.2
	822.191	30367	30071	29754.8	29674.5	29835.8	29320	29955	29468.1		822.191	30167	30071	30754.8	30674.5	31835.8	31320	29955	29468.1
	822.666	30291.4	29937.8	29672	29636.2	29701.4	29214.5	29874	29460.9		822.666	30091.4	29937.8	30672	30636.2	31701.4	31214.5	29874	29460.9
	823.141	30184.2	29895.8	29643.6	29509.5	29688.6	29122.4	29731.5	29482		823.141	29984.2	29895.8	30643.6	30509.5	31688.6	31122.4	29731.5	29482
	823.616	30103.8	29770.2	29479.6	29430.9	29545	29041.9	29626	29245.6		823.616	29903.8	29770.2	30479.6	30430.9	31545	31041.9	29626	29245.6
	824.091	29994.2	29676.2	29498.4	29354.6	29588.6	28999.3	29526.5	29245.1		824.091	29794.2	29676.2	30498.4	30354.6	31588.6	30999.3	29526.5	29245.1
	824.566	29860.2	29585.4	29360.8	29287.5	29525	28911.9	29589	29151.1		824.566	29660.2	29585.4	30360.8	30287.5	31525	30911.9	29589	29151.1
	825.042	29897.8	29508.6	29310.4	29204.3	29377.4	28821.2	29390.5	29243.8		825.042	29697.8	29508.6	30310.4	30204.3	31377.4	30821.2	29390.5	29243.8
	825.517	29733	29426.6	29280	29122.7	29350.6	28807.6	29367.5	29158.9		825.517	29533	29426.6	30280	30122.7	31350.6	30807.6	29367.5	29158.9
	825.992	29634.2	29337.8	29187.2	29072.9	29230.2	28672.4	29333	29054.1		825.992	29434.2	29337.8	30187.2	30072.9	31230.2	30672.4	29333	29054.1
	826.467	29550.6	29294.2	29053.2	28980.9	29223.8	28670.4	29273.5	29274		826.467	29350.6	29294.2	30053.2	29980.9	31223.8	30670.4	29273.5	29274
	826.942	29530.6	29215	29105.6	28925.4	29198.6	28577.4	29065.5	29213.1		826.942	29330.6	29215	30105.6	29925.4	31198.6	30577.4	29065.5	29213.1
	827.419	29403.4	29130.2	29009.2	28898.1	29149	28546	29116	29081.8		827.419	29203.4	29130.2	30009.2	29898.1	31149	30546	29116	29081.8
	827.893	29280.2	29010.6	28926.4	28771.6	29066.6	28454	29094.5	28949.7		827.893	29080.2	29010.6	29926.4	29771.6	31066.6	30454	29094.5	28949.7
	828.368	29265.8	28953.8	28833.6	28784.7	29050.2	28464.7	28966.5	28826.4		828.368	29065.8	28953.8	29833.6	29784.7	31050.2	30464.7	28966.5	28826.4
	828.843	29252.2	28905.8	28918	28709.4	29044.2	28422.5	28984	28867.9		828.843	29052.2	28905.8	29918	29709.4	31044.2	30422.5	28984	28867.9
	829.318	29236.2	28861	28831.2	28686.9	28951	28366.6	28952.5	28796.2		829.318	29036.2	28861	29831.2	29686.9	30951	30366.6	28952.5	28796.2
	829.793	29158.6	28813.4	28807.6	28644.5	28936.2	28322.2	28876.5	28773.3		829.793	28958.6	28813.4	29807.6	29644.5	30936.2	30322.2	28876.5	28773.3
	830.268	29095.4	28732.6	28747.6	28608.6	28860.6	28322.9	28808.5	28789.2		830.268	28895.4	28732.6	29747.6	29608.6	30860.6	30322.9	28808.5	28789.2
	830.743	29030.2	28665	28641.2	28553.9	28883.8	28274.9	28791.5	28755.9		830.743	28830.2	28665	29641.2	29553.9	30883.8	30274.9	28791.5	28755.9
	831.217	28955.4	28608.6	28689.6	28494.2	28809.8	28240.2	28792	28745.8		831.217	28755.4	28608.6	29689.6	29494.2	30809.8	30240.2	28792	28745.8
	831.692	28769	28597.4	28572	28506	28790.6	28233.5	28648	28700.9		831.692	28569	28597.4	29572	29506	30790.6	30233.5	28648	28700.9
	832.167	28771	28559	28552	28479.3	28758.2	28190	28655	28650.8		832.167	28571	28559	29552	29479.3	30758.2	30190	28655	28650.8
	832.641	28828.6	28548.6	28580	28478	28823.8	28168.3	28635	28701		832.641	28628.6	28548.6	29580	29478	30823.8	30168.3	28635	28701
	833.116	28679	28501.8	28540.4	28427.2	28695.8	28151.2	28632	28618.9		833.116	28479	28501.8	29540.4	29427.2	30695.8	30151.2	28632	28618.9
	833.591	28688.2	28467.8	28413.2	28366.5	28650.2	28116.7	28617	28622.4		833.591	28488.2	28467.8	29413.2	29366.5	30650.2	30116.7	28617	28622.4
	834.065	28565	28372.2	28422	28390.7	28720.6	28104.9	28566.5	28607.8		834.065	28365	28372.2	29422	29390.7	30720.6	30104.9	28566.5	28607.8
	834.54	28652.2	28381.4	28475.6	28330.3	28631.4	28068.4	28518	28605.3		834.54	28452.2	28381.4	29475.6	29330.3	30631.4	30068.4	28518	28605.3
	835.015	28548.6	28351	28400.8	28312	28629.8	28025.8	28570.5	28590.3		835.015	28348.6	28351	29400.8	29312	30629.8	30025.8	28570.5	28590.3
	835.489	28514.2	28310.6	28410.4	28261.2	28589	28042.3	28467	28462.9		835.489	28314.2	28310.6	29410.4	29261.2	30589	30042.3	28467	28462.9
	835.964	28527	28295.8	28372.4	28270.8	28573.4	28002.9	28459.5	28537.2		835.964	28327	28295.8	29372.4	29270.8	30573.4	30002.9	28459.5	28537.2
	836.438	28517.4	28223	28294.4	28241.8	28561.4	27993.9	28520	28444.6		836.438	28317.4	28223	29294.4	29241.8	30561.4	29993.9	28520	28444.6
	836.912	28484.6	28271.4	28326.8	28255.9	28496.2	27963.8	28431.5	28454.4		836.912	28284.6	28271.4	29326.8	29255.9	30496.2	29963.8	28431.5	28454.4
	837.387	28318.6	28216.2	28326.4	28183.3	28419.8	27997.3	28414	28465.1		837.387	28118.6	28216.2	29326.4	29183.3	30419.8	29997.3	28414	28465.1
	837.861	28324.2	28173.4	28246	28204.9	28467.4	27925.9	28432.5	28451.7		837.861	28124.2	28173.4	29246	29204.9	30467.4	29925.9	28432.5	28451.7
	838.336	28338.6	28163	28234.4	28168.6	28481	27932.6	28323	28338.3		838.336	28138.6	28163	29234.4	29168.6	30481	29932.6	28323	28338.3
	838.808	28293.8	28167	28268	28196.5	28449	27920.6	28335	28508.5		838.808	28093.8	28167	29268	29196.5	30449	29920.6	28335	28508.5
	839.282	28291	28123.8	28248.8	28137.2	28374.6	27890.1	28398.5	28395.5		839.282	28091	28123.8	29248.8	29137.2	30374.6	29890.1	28398.5	28395.5
	839.757	28315.4	28070.6	28225.2	28098.6	28349.4	27888.2	28307.5	28456.1		839.757	28115.4	28070.6	29225.2	29098.6	30349.4	29888.2	28307.5	28456.1
	840.231	28248.2	28091	28230.8	28133.1	28412.2	27855.5	28353.5	28337.1		840.231	28048.2	28091	29230.8	29133.1	30412.2	29855.5	28353.5	28337.1
	840.705	28285.8	28087.4	28246.4	28121.7	28394.6	27854.1	28332.5	28425.2		840.705	28085.8	28087.4	29246.4	29121.7	30394.6	29854.1	28332.5	28425.2
	841.18	28195	28091.4	28234.8	28041.5	28337.8	27830.4	28340.5	28369		841.18	27995	28091.4	29234.8	29041.5	30337.8	29830.4	28340.5	28369
	841.654	28181.4	28017	28121.6	28088	28355.8	27799.5	28227	28357.2		841.654	27981.4	28017	29121.6	29088	30355.8	29799.5	28227	28357.2
	842.128	28204.6	28067	28166.4	28058.6	28304.2	27826.1	28277.5	28378.2		842.128	28004.6	28067	29166.4	29058.6	30304.2	29826.1	28277.5	28378.2
	842.602	28072.6	27981.8	28151.2	28030.7	28262.2	27801.7	28299.5	28333.9		842.602	27872.6	27981.8	29151.2	29030.7	30262.2	29801.7	28299.5	28333.9
	843.076	28038.2	27958.6	28149.6	28033.5	28253	27773.1	28180.5	28310.1		843.076	27838.2	27958.6	29149.6	29033.5	30253	29773.1	28180.5	28310.1
	843.55	28115.4	28002.6	28085.2	28027.6	28252.2	27782.4	28258	28311		843.55	27915.4	28002.6	29085.2	29027.6	30252.2	29782.4	28258	28311
	844.022	28077	28021.8	28079.6	28017	28181.8	27756.6	28244	28305.6		844.022	27877	28021.8	29079.6	29017	30181.8	29756.6	28244	28305.6
	844.497	28093.8	27915	28056	28012.3	28285	27756.5	28179.5	28323.7		844.497	27893.8	27915	29056	29012.3	30285	29756.5	28179.5	28323.7
	844.971	28122.2	27971.8	28139.6	28024.8	28176.2	27775.5	28232	28417.8		844.971	27922.2	27971.8	29139.6	29024.8	30176.2	29775.5	28232	28417.8
	845.445	27981	27871	28050.8	27978.9	28153.4	27721.1	28241	28273.6		845.445	27781	27871	29050.8	28978.9	30153.4	29721.1	28241	28273.6
	845.919	27997.4	27972.6	28002.8	27987.2	28207.8	27721.5	28264.5	28283.7		845.919	27797.4	27972.6	29002.8	28987.2	30207.8	29721.5	28264.5	28283.7
	846.393	27973	27847	28101.6	28009.5	28109.4	27707.6	28127	28259.8		846.393	27773	27847	29101.6	29009.5	30109.4	29707.6	28127	28259.8
	846.866	28023.8	27896.2	28012	27978.5	28107	27706.1	28077	28212.3		846.866	27823.8	27896.2	29012	28978.5	30107	29706.1	28077	28212.3
	847.338	27933	27887.4	28072.4	27951.3	28176.2	27705.7	28163.5	28303.2		847.338	27733	27887.4	29072.4	28951.3	30176.2	29705.7	28163.5	28303.2
	847.812	27921.8	27871.4	28020	27910.5	28101.8	27698.3	28174.5	28191.7		847.812	27721.8	27871.4	29020	28910.5	30101.8	29698.3	28174.5	28191.7
	848.286	27921.4	27822.6	28016.4	27922.3	28041	27693.4	28146	28259.8		848.286	27721.4	27822.6	29016.4	28922.3	30041	29693.4	28146	28259.8
	848.76	27865.8	27834.6	28011.6	27918.7	28098.6	27662	28103.5	28267.9		848.76	27665.8	27834.6	29011.6	28918.7	30098.6	29662	28103.5	28267.9
	849.234	27907.4	27800.6	27946.8	27900.9	28140.6	27638.2	28172	28244.3		849.234	27707.4	27800.6	28946.8	28900.9	30140.6	29638.2	28172	28244.3
	849.706	27840.2	27769.8	27955.6	27920.3	28083.8	27632.9	28095	28159.6		849.706	27640.2	27769.8	28955.6	28920.3	30083.8	29632.9	28095	28159.6
	850.179	27867.4	27760.6	27920	27907	28046.2	27644.9	28186	28131.3		850.179	27667.4	27760.6	28920	28907	30046.2	29644.9	28186	28131.3
	850.653	27788.2	27753	27956.4	27874.2	28069.8	27626.4	28090	28105.3		850.653	27588.2	27753	28956.4	28874.2	30069.8	29626.4	28090	28105.3
	851.127	27787.8	27748.6	27930.8	27847.3	27980.2	27637.3	28105	28216.6		851.127	27587.8	27748.6	28930.8	28847.3	29980.2	29637.3	28105	28216.6
	851.6	27723.4	27695	27944.8	27811.6	27926.6	27584.1	28074	28159		851.6	27523.4	27695	28944.8	28811.6	29926.6	29584.1	28074	28159
	852.072	27725	27736.2	27942.8	27844	27969	27634.9	28125	28154.7		852.072	27525	27736.2	28942.8	28844	29969	29634.9	28125	28154.7
	852.546	27737.4	27711.8	27872.4	27861.6	27949	27588.3	28114	28139.1		852.546	27537.4	27711.8	28872.4	28861.6	29949	29588.3	28114	28139.1
	853.019	27769.8	27689.8	27888.4	27848.1	27923.8	27577	28121	28139.5		853.019	27569.8	27689.8	28888.4	28848.1	29923.8	29577	28121	28139.5
	853.493	27834.2	27709.8	27894.4	27851	27925	27576.7	28049	28100		853.493	27634.2	27709.8	28894.4	28851	29925	29576.7	28049	28100
	853.965	27789	27671	27914.8	27847.3	27906.6	27596.7	28195.5	28100		853.965	27589	27671	28914.8	28847.3	29906.6	29596.7	28195.5	28100
	854.438	27696.2	27626.2	27933.6	27838.9	27884.2	27593.9	28192	28142.8		854.438	27496.2	27626.2	28933.6	28838.9	29884.2	29593.9	28192	28142.8
	854.912	27692.2	27677	27884	27851.4	27849	27556.3	27976.5	28148.8		854.912	27492.2	27677	28884	28851.4	29849	29556.3	27976.5	28148.8
	855.385	27679.8	27679	27897.2	27799.7	27827	27570.5	28046	28087.6		855.385	27479.8	27679	28897.2	28799.7	29827	29570.5	28046	28087.6
	855.857	27602.2	27660.2	27830.4	27821.8	27865	27535.5	27992.5	28170.4		855.857	27402.2	27660.2	28830.4	28821.8	29865	29535.5	27992.5	28170.4
	856.33	27578.6	27597.8	27866	27800.2	27857.8	27526.8	28056.5	28070.7		856.33	27378.6	27597.8	28866	28800.2	29857.8	29526.8	28056.5	28070.7
	856.803	27547.8	27596.2	27806.4	27755.5	27815	27530.7	28071	28029.1		856.803	27347.8	27596.2	28806.4	28755.5	29815	29530.7	28071	28029.1
	857.277	27640.2	27565	27811.2	27793.2	27824.6	27481.3	28101.5	28031.1		857.277	27440.2	27565	28811.2	28793.2	29824.6	29481.3	28101.5	28031.1
	857.748	27591.8	27617	27808.4	27765.3	27789	27511.7	28013.5	28161.5		857.748	27391.8	27617	28808.4	28765.3	29789	29511.7	28013.5	28161.5
	858.222	27589.4	27585	27776.8	27824.4	27780.2	27512.7	28048	28052.2		858.222	27389.4	27585	28776.8	28824.4	29780.2	29512.7	28048	28052.2
	858.695	27544.2	27581.8	27834.4	27752.2	27683.8	27511.8	28069.5	28079		858.695	27344.2	27581.8	28834.4	28752.2	29683.8	29511.8	28069.5	28079
	859.166	27585.8	27585.4	27812.8	27767.5	27744.6	27517.6	27995.5	28046.9		859.166	27385.8	27585.4	28812.8	28767.5	29744.6	29517.6	27995.5	28046.9
	859.639	27534.6	27632.2	27792.8	27773.2	27746.2	27492.7	28029	28063.2		859.639	27334.6	27632.2	28792.8	28773.2	29746.2	29492.7	28029	28063.2
	860.113	27551.8	27542.6	27772.4	27740.4	27655.8	27497.8	28140	28063.6		860.113	27351.8	27542.6	28772.4	28740.4	29655.8	29497.8	28140	28063.6
	860.586	27572.2	27553.4	27798.4	27814.8	27728.6	27483.7	27930.5	28092.7		860.586	27372.2	27553.4	28798.4	28814.8	29728.6	29483.7	27930.5	28092.7
	861.057	27481	27519	27761.2	27765.5	27691.8	27485.4	27994	28080.6		861.057	27281	27519	28761.2	28765.5	29691.8	29485.4	27994	28080.6
	861.53	27481.8	27508.6	27754.8	27717.1	27607.8	27455.6	28058	28054.5		861.53	27281.8	27508.6	28754.8	28717.1	29607.8	29455.6	28058	28054.5
	862.003	27511.4	27582.2	27762.4	27721.8	27685.4	27467.5	28045.5	28204.4		862.003	27311.4	27582.2	28762.4	28721.8	29685.4	29467.5	28045.5	28204.4
	862.475	27465.8	27454.6	27781.6	27733.2	27633.4	27504.3	28065.5	28128.3		862.475	27265.8	27454.6	28781.6	28733.2	29633.4	29504.3	28065.5	28128.3
	862.948	27446.2	27513	27788	27728.8	27599	27454.5	28026.5	28129.8		862.948	27246.2	27513	28788	28728.8	29599	29454.5	28026.5	28129.8
	863.421	27431.8	27494.2	27765.2	27760	27613	27444.6	28014.5	28047.3		863.421	27231.8	27494.2	28765.2	28760	29613	29444.6	28014.5	28047.3
	863.892	27428.6	27470.2	27730	27760.6	27649	27467.9	28057.5	28123.6		863.892	27228.6	27470.2	28730	28760.6	29649	29467.9	28057.5	28123.6
	864.365	27429.8	27482.2	27760	27666.3	27605.8	27434.4	28083	28000.2		864.365	27229.8	27482.2	28760	28666.3	29605.8	29434.4	28083	28000.2
	864.836	27469	27447.8	27708.8	27685.3	27530.2	27431.8	28059	28066.5		864.836	27269	27447.8	28708.8	28685.3	29530.2	29431.8	28059	28066.5
	865.309	27441.4	27448.2	27751.6	27746.5	27618.2	27432.5	28065.5	28026.3		865.309	27241.4	27448.2	28751.6	28746.5	29618.2	29432.5	28065.5	28026.3
	865.782	27448.6	27414.6	27730.8	27715.9	27538.2	27453.7	28027	28019		865.782	27248.6	27414.6	28730.8	28715.9	29538.2	29453.7	28027	28019
	866.253	27328.6	27421.8	27773.6	27723.7	27593	27405.9	28018	28117.6		866.253	27128.6	27421.8	28773.6	28723.7	29593	29405.9	28018	28117.6
	866.726	27424.2	27451.8	27735.2	27683.5	27630.2	27401.6	28088.5	28169.1		866.726	27224.2	27451.8	28735.2	28683.5	29630.2	29401.6	28088.5	28169.1
	867.198	27319	27392.2	27716.4	27737.1	27605.8	27436.3	27974.5	28116.9		867.198	27119	27392.2	28716.4	28737.1	29605.8	29436.3	27974.5	28116.9
	867.669	27387.4	27381.4	27683.6	27704.1	27565.4	27418.4	28035	28131.5		867.669	27187.4	27381.4	28683.6	28704.1	29565.4	29418.4	28035	28131.5
	868.142	27383.4	27445.8	27716	27680.4	27540.2	27418.6	28085.5	28046.5		868.142	27183.4	27445.8	28716	28680.4	29540.2	29418.6	28085.5	28046.5
	868.613	27374.6	27385	27723.2	27708.2	27535.8	27400	28077	28140.7		868.613	27174.6	27385	28723.2	28708.2	29535.8	29400	28077	28140.7
	869.086	27296.6	27351	27674	27691.6	27524.2	27380.6	28010.5	28103.3		869.086	27096.6	27351	28674	28691.6	29524.2	29380.6	28010.5	28103.3
	869.556	27326.6	27355.4	27624.4	27714.9	27555.8	27381.8	28026	28126.3		869.556	27126.6	27355.4	28624.4	28714.9	29555.8	29381.8	28026	28126.3
	870.029	27318.2	27370.6	27684.4	27725.1	27480.6	27373.3	28084	28131.3		870.029	27118.2	27370.6	28684.4	28725.1	29480.6	29373.3	28084	28131.3
	870.502	27376.2	27350.6	27704.8	27687.1	27522.6	27395.4	28068.5	28032.3		870.502	27176.2	27350.6	28704.8	28687.1	29522.6	29395.4	28068.5	28032.3
	870.973	27315.8	27407.8	27599.2	27684.3	27470.2	27383.3	28112	28103.3		870.973	27115.8	27407.8	28599.2	28684.3	29470.2	29383.3	28112	28103.3
	871.445	27301.8	27411	27668	27733.2	27487.8	27396.6	27991.5	28122.6		871.445	27101.8	27411	28668	28733.2	29487.8	29396.6	27991.5	28122.6
	871.916	27339.8	27306.2	27682.8	27680	27461.4	27375.7	28032.5	28158		871.916	27139.8	27306.2	28682.8	28680	29461.4	29375.7	28032.5	28158
	872.388	27373.4	27332.2	27677.6	27693.7	27424.6	27384.5	28043.5	28110.1		872.388	27173.4	27332.2	28677.6	28693.7	29424.6	29384.5	28043.5	28110.1
	872.859	27257.8	27358.2	27707.2	27651.6	27514.2	27373.6	27985	28190.7		872.859	27057.8	27358.2	28707.2	28651.6	29514.2	29373.6	27985	28190.7
	873.332	27288.6	27319	27681.6	27684.7	27432.2	27356	28130.5	28108.8		873.332	27088.6	27319	28681.6	28684.7	29432.2	29356	28130.5	28108.8
	873.802	27299.8	27308.2	27620.4	27619	27452.6	27341.7	28041	28157.4		873.802	27099.8	27308.2	28620.4	28619	29452.6	29341.7	28041	28157.4
	874.275	27315.4	27329.8	27736.4	27645.3	27471	27355.6	28039	28091.9		874.275	27115.4	27329.8	28736.4	28645.3	29471	29355.6	28039	28091.9
	874.745	27356.6	27335	27548.4	27659.4	27464.2	27393.5	28066.5	28146.4		874.745	27156.6	27335	28548.4	28659.4	29464.2	29393.5	28066.5	28146.4
	875.218	27426.2	27400.2	27675.6	27659.2	27442.2	27433.9	28291.5	28264.5		875.218	27226.2	27400.2	28675.6	28659.2	29442.2	29433.9	28291.5	28264.5
	875.688	27318.2	27359.8	27682	27687.3	27477	27410.7	28197.5	28222.2		875.688	27118.2	27359.8	28682	28687.3	29477	29410.7	28197.5	28222.2
	876.16	27293.4	27341.4	27635.2	27687.3	27404.2	27386.7	28057.5	28135.9		876.16	27093.4	27341.4	28635.2	28687.3	29404.2	29386.7	28057.5	28135.9
	876.631	27297.8	27347.8	27712	27710.4	27487.8	27337.7	28175	28200		876.631	27097.8	27347.8	28712	28710.4	29487.8	29337.7	28175	28200
	877.103	27326.2	27273	27660	27671.6	27505	27337.1	28175.5	28137.3		877.103	27126.2	27273	28660	28671.6	29505	29337.1	28175.5	28137.3
	877.573	27315	27339.4	27696.8	27658.2	27460.2	27331.6	28118.5	28099		877.573	27115	27339.4	28696.8	28658.2	29460.2	29331.6	28118.5	28099
	878.046	27285.8	27326.2	27696	27642.5	27429.4	27310.2	28402	28183.8		878.046	27085.8	27326.2	28696	28642.5	29429.4	29310.2	28402	28183.8
	878.516	27322.6	27314.2	27640	27697.1	27430.6	27353.8	28288.5	28223.5		878.516	27122.6	27314.2	28640	28697.1	29430.6	29353.8	28288.5	28223.5
	878.988	27228.2	27277.4	27629.2	27664.5	27467.4	27333.2	28087.5	28219.2		878.988	27028.2	27277.4	28629.2	28664.5	29467.4	29333.2	28087.5	28219.2
	879.459	27277	27276.2	27610.4	27652.9	27463	27331.4	28149.5	28174.4		879.459	27077	27276.2	28610.4	28652.9	29463	29331.4	28149.5	28174.4
	879.931	27217.8	27276.6	27624.4	27659.8	27415	27313.9	28053.5	28204.1		879.931	27017.8	27276.6	28624.4	28659.8	29415	29313.9	28053.5	28204.1
	880.401	27273.4	27309.4	27705.2	27669.2	27448.6	27319.1	28152	28232.5		880.401	27073.4	27309.4	28705.2	28669.2	29448.6	29319.1	28152	28232.5
	880.873	27253.8	27302.6	27691.6	27653.3	27398.6	27310.9	28192	28236.9		880.873	27053.8	27302.6	28691.6	28653.3	29398.6	29310.9	28192	28236.9
	881.343	27253.8	27268.6	27698.8	27687.1	27415.4	27332.8	28142.5	28249.7		881.343	27053.8	27268.6	28698.8	28687.1	29415.4	29332.8	28142.5	28249.7
	881.815	27286.6	27245.8	27697.2	27662.9	27442.6	27322.4	28166.5	28291		881.815	27086.6	27245.8	28697.2	28662.9	29442.6	29322.4	28166.5	28291
	882.285	27272.2	27284.2	27690.4	27640.4	27375.8	27319.2	28224	28257.4		882.285	27072.2	27284.2	28690.4	28640.4	29375.8	29319.2	28224	28257.4
	882.756	27247	27292.6	27574.8	27676.9	27413.8	27287.9	28252	28275.8		882.756	27047	27292.6	28574.8	28676.9	29413.8	29287.9	28252	28275.8
	883.228	27275.8	27315.4	27686	27668.6	27443.4	27275.6	28207	28310.2		883.228	27075.8	27315.4	28686	28668.6	29443.4	29275.6	28207	28310.2
	883.698	27284.6	27291.8	27670.4	27642.9	27468.6	27319.8	28191	28257.8		883.698	27084.6	27291.8	28670.4	28642.9	29468.6	29319.8	28191	28257.8
	884.17	27322.6	27251	27633.2	27663.1	27502.6	27293.1	28126.5	28188.9		884.17	27122.6	27251	28633.2	28663.1	29502.6	29293.1	28126.5	28188.9
	884.64	27306.6	27307.8	27645.6	27665.9	27460.2	27290.6	28166	28308.5		884.64	27106.6	27307.8	28645.6	28665.9	29460.2	29290.6	28166	28308.5
	885.109	27241	27301.4	27625.6	27640.4	27437.4	27285.2	28155.5	28386.1		885.109	27041	27301.4	28625.6	28640.4	29437.4	29285.2	28155.5	28386.1
	885.581	27252.2	27252.2	27672	27646.5	27478.6	27283.3	28192	28300.4		885.581	27052.2	27252.2	28672	28646.5	29478.6	29283.3	28192	28300.4
	886.051	27332.2	27288.6	27638.8	27645.3	27437.4	27276.1	28189.5	28348.4		886.051	27132.2	27288.6	28638.8	28645.3	29437.4	29276.1	28189.5	28348.4
	886.523	27283.4	27213.4	27644.4	27686.9	27404.2	27271.4	28298	28347.9		886.523	27083.4	27213.4	28644.4	28686.9	29404.2	29271.4	28298	28347.9
	886.993	27270.6	27253	27630.4	27643.3	27383.8	27267.6	28271	28309.1		886.993	27070.6	27253	28630.4	28643.3	29383.8	29267.6	28271	28309.1
	887.463	27209.4	27278.6	27653.2	27654.3	27409	27282.6	28269.5	28252.2		887.463	27009.4	27278.6	28653.2	28654.3	29409	29282.6	28269.5	28252.2
	887.935	27250.6	27211	27624.4	27645.5	27354.2	27268.8	28285.5	28361.3		887.935	27050.6	27211	28624.4	28645.5	29354.2	29268.8	28285.5	28361.3
	888.404	27337.8	27265	27644.8	27648	27356.6	27265.1	28288.5	28382.5		888.404	27137.8	27265	28644.8	28648	29356.6	29265.1	28288.5	28382.5
	888.874	27250.6	27269.8	27590.4	27652.5	27362.6	27272	28184.5	28361.6		888.874	27050.6	27269.8	28590.4	28652.5	29362.6	29272	28184.5	28361.6
	889.346	27314.6	27258.6	27662.4	27672.2	27371	27272.1	28308.5	28440.3		889.346	27114.6	27258.6	28662.4	28672.2	29371	29272.1	28308.5	28440.3
	889.816	27316.2	27255.8	27630.8	27669.2	27436.2	27260.9	28238	28342.2		889.816	27116.2	27255.8	28630.8	28669.2	29436.2	29260.9	28238	28342.2
	890.285	27336.6	27278.6	27586.8	27685.3	27392.2	27252.9	28308.5	28389.7		890.285	27136.6	27278.6	28586.8	28685.3	29392.2	29252.9	28308.5	28389.7
	890.757	27289	27237.8	27645.6	27650	27377.8	27241.7	28277	28401.2		890.757	27089	27237.8	28645.6	28650	29377.8	29241.7	28277	28401.2
	891.227	27309	27255.4	27643.6	27646.1	27386.6	27245.2	28350.5	28391.5		891.227	27109	27255.4	28643.6	28646.1	29386.6	29245.2	28350.5	28391.5
	891.696	27349.4	27257	27636	27657.6	27369	27237.1	28270	28432.1		891.696	27149.4	27257	28636	28657.6	29369	29237.1	28270	28432.1
	892.168	27214.2	27239.4	27661.6	27651.6	27399.8	27260	28262	28366.4		892.168	27014.2	27239.4	28661.6	28651.6	29399.8	29260	28262	28366.4
	892.637	27219.8	27244.6	27626.8	27596.8	27371.8	27258.8	28328.5	28434.3		892.637	27019.8	27244.6	28626.8	28596.8	29371.8	29258.8	28328.5	28434.3
	893.107	27200.6	27257.4	27648.8	27648	27435.8	27236.7	28307	28279.7		893.107	27000.6	27257.4	28648.8	28648	29435.8	29236.7	28307	28279.7
	893.578	27293.4	27245	27654	27650.4	27412.6	27258.6	28217.5	28386.8		893.578	27093.4	27245	28654	28650.4	29412.6	29258.6	28217.5	28386.8
	894.048	27272.6	27239.4	27672.8	27609.8	27403	27247.2	28263.5	28389		894.048	27072.6	27239.4	28672.8	28609.8	29403	29247.2	28263.5	28389
	894.517	27275.4	27249.8	27629.2	27692	27387.8	27235.4	28355	28509.2		894.517	27075.4	27249.8	28629.2	28692	29387.8	29235.4	28355	28509.2
	894.987	27290.6	27197.8	27650.8	27635.5	27385.8	27271.4	28347	28425.1		894.987	27090.6	27197.8	28650.8	28635.5	29385.8	29271.4	28347	28425.1
	895.458	27273	27201.4	27646.8	27619.4	27422.2	27215.8	28336	28352.9		895.458	27073	27201.4	28646.8	28619.4	29422.2	29215.8	28336	28352.9
	895.927	27235.4	27216.2	27597.2	27652.7	27390.6	27226.8	28238.5	28438.7		895.927	27035.4	27216.2	28597.2	28652.7	29390.6	29226.8	28238.5	28438.7
	896.397	27191	27172.2	27625.6	27622.1	27365.4	27233.5	28327.5	28375.3		896.397	26991	27172.2	28625.6	28622.1	29365.4	29233.5	28327.5	28375.3
	896.866	27324.6	27211.8	27681.2	27603.3	27425	27194.1	28295.5	28416.3		896.866	27124.6	27211.8	28681.2	28603.3	29425	29194.1	28295.5	28416.3
	897.337	27321.4	27168.2	27628.8	27588	27300.6	27212.9	28254.5	28372.9		897.337	27121.4	27168.2	28628.8	28588	29300.6	29212.9	28254.5	28372.9
	897.807	27269	27115.8	27621.2	27621.5	27387	27207.4	28312.5	28512.3		897.807	27069	27115.8	28621.2	28621.5	29387	29207.4	28312.5	28512.3
	898.276	27243	27152.2	27598.8	27631.2	27390.2	27215.1	28314.5	28435.7		898.276	27043	27152.2	28598.8	28631.2	29390.2	29215.1	28314.5	28435.7
	898.745	27267	27125.8	27578.4	27576.4	27450.6	27207.6	28329	28378.7		898.745	27067	27125.8	28578.4	28576.4	29450.6	29207.6	28329	28378.7
	899.216	27289.8	27179.8	27546.8	27611.7	27362.6	27212.8	28253	28371.2		899.216	27089.8	27179.8	28546.8	28611.7	29362.6	29212.8	28253	28371.2
	899.686	27187.4	27230.2	27605.6	27629.6	27385	27226.3	28318	28513.8		899.686	26987.4	27230.2	28605.6	28629.6	29385	29226.3	28318	28513.8
	900.155	27224.2	27159.8	27580.4	27573.7	27351.4	27190.7	28348	28405.2		900.155	27024.2	27159.8	28580.4	28573.7	29351.4	29190.7	28348	28405.2
	900.624	27255.8	27188.2	27570.8	27587.6	27358.6	27211	28264.5	28359.7		900.624	27055.8	27188.2	28570.8	28587.6	29358.6	29211	28264.5	28359.7
	901.095	27285.8	27163.4	27628.8	27586.2	27326.6	27186.8	28240.5	28415.1		901.095	27085.8	27163.4	28628.8	28586.2	29326.6	29186.8	28240.5	28415.1
	901.564	27245	27151	27642.4	27551.9	27275.8	27204.3	28236	28440.8		901.564	27045	27151	28642.4	28551.9	29275.8	29204.3	28236	28440.8
	902.033	27195.4	27105.8	27538.8	27570.2	27476.2	27158.3	28225	28359.8		902.033	26995.4	27105.8	28538.8	28570.2	29476.2	29158.3	28225	28359.8
	902.502	27238.6	27137	27616.8	27605.7	27405.4	27192.8	28320	28495.9		902.502	27038.6	27137	28616.8	28605.7	29405.4	29192.8	28320	28495.9
	902.971	27428.2	27131.8	27554.4	27612.7	27351.4	27196	28239.5	28369.6		902.971	27228.2	27131.8	28554.4	28612.7	29351.4	29196	28239.5	28369.6
	903.44	27320.2	27130.6	27590.4	27592.1	27313	27151.7	28268	28408.1		903.44	27120.2	27130.6	28590.4	28592.1	29313	29151.7	28268	28408.1
	903.911	27161.8	27102.2	27597.2	27550.3	27304.2	27137.1	28355.5	28461		903.911	26961.8	27102.2	28597.2	28550.3	29304.2	29137.1	28355.5	28461
	904.38	27151	27087.4	27556	27565.8	27276.2	27132.8	28240	28330.7		904.38	26951	27087.4	28556	28565.8	29276.2	29132.8	28240	28330.7
	904.849	27082.2	27141	27591.6	27578.8	27301	27145.2	28305	28380		904.849	26882.2	27141	28591.6	28578.8	29301	29145.2	28305	28380
	905.318	27167.8	27126.2	27575.6	27559.4	27306.2	27145.1	28378	28416.1		905.318	26967.8	27126.2	28575.6	28559.4	29306.2	29145.1	28378	28416.1
	905.787	27192.2	27080.2	27516.4	27552.5	27300.2	27151.3	28337.5	28383		905.787	26992.2	27080.2	28516.4	28552.5	29300.2	29151.3	28337.5	28383
	906.256	27213	27059.8	27533.6	27547.4	27243	27115.2	28229	28392.7		906.256	27013	27059.8	28533.6	28547.4	29243	29115.2	28229	28392.7
	906.726	27101.4	27018.2	27538	27580.4	27242.6	27136	28325	28388		906.726	26901.4	27018.2	28538	28580.4	29242.6	29136	28325	28388
	907.195	27110.6	27133.4	27528.8	27662.9	27259.8	27135.7	28287.5	28359.2		907.195	26910.6	27133.4	28528.8	28662.9	29259.8	29135.7	28287.5	28359.2
	907.664	27152.6	27092.6	27476	27492.5	27245.8	27107.1	28221.5	28357.3		907.664	26952.6	27092.6	28476	28492.5	29245.8	29107.1	28221.5	28357.3
	908.133	27154.6	27062.6	27524	27549.8	27242.2	27124.9	28260.5	28386.6		908.133	26954.6	27062.6	28524	28549.8	29242.2	29124.9	28260.5	28386.6
	908.601	27124.6	27059.8	27453.6	27550	27212.6	27104.6	28278	28391.4		908.601	26924.6	27059.8	28453.6	28550	29212.6	29104.6	28278	28391.4
	909.07	27175.8	27064.2	27510.4	27491.5	27222.2	27123.7	28284.5	28347.9		909.07	26975.8	27064.2	28510.4	28491.5	29222.2	29123.7	28284.5	28347.9
	909.539	27145	27090.6	27433.2	27510.7	27248.2	27110.8	28283.5	28490.3		909.539	26945	27090.6	28433.2	28510.7	29248.2	29110.8	28283.5	28490.3
	910.007	27125.4	27077	27569.6	27532.9	27249.4	27102.2	28306	28428.3		910.007	26925.4	27077	28569.6	28532.9	29249.4	29102.2	28306	28428.3
	910.476	27090.2	27022.2	27444.4	27526.2	27253	27087.9	28266	28345.2		910.476	26890.2	27022.2	28444.4	28526.2	29253	29087.9	28266	28345.2
	910.947	27164.2	26984.2	27467.6	27507	27167.4	27126.7	28273	28366.8		910.947	26964.2	26984.2	28467.6	28507	29167.4	29126.7	28273	28366.8
	911.415	27075	26996.6	27488	27477.6	27161.8	27107.9	28235.5	28471.2		911.415	26875	26996.6	28488	28477.6	29161.8	29107.9	28235.5	28471.2
	911.884	27078.2	27015.4	27424.8	27506.6	27216.2	27085.2	28162.5	28290.8		911.884	26878.2	27015.4	28424.8	28506.6	29216.2	29085.2	28162.5	28290.8
	912.352	27074.2	26987.4	27434	27497.4	27229.4	27083.6	28264	28292.4		912.352	26874.2	26987.4	28434	28497.4	29229.4	29083.6	28264	28292.4
	912.821	26990.2	26980.2	27470	27505.6	27252.2	27076.7	28224.5	28384.8		912.821	26790.2	26980.2	28470	28505.6	29252.2	29076.7	28224.5	28384.8
	913.289	27015.8	26971	27487.6	27497	27201.8	27087.6	28264	28434.4		913.289	26815.8	26971	28487.6	28497	29201.8	29087.6	28264	28434.4
	913.758	27018.6	26997.4	27413.2	27471.5	27163	27054.8	28245	28358.4		913.758	26818.6	26997.4	28413.2	28471.5	29163	29054.8	28245	28358.4
	914.226	27025	27017.8	27420.8	27462.5	27186.2	27052.2	28244.5	28331.6		914.226	26825	27017.8	28420.8	28462.5	29186.2	29052.2	28244.5	28331.6
	914.695	27019.8	26964.6	27369.2	27467.2	27170.6	27059.5	28293.5	28285.2		914.695	26819.8	26964.6	28369.2	28467.2	29170.6	29059.5	28293.5	28285.2
	915.163	26984.6	26962.6	27376	27430.5	27150.2	27036.7	28180	28274.8		915.163	26784.6	26962.6	28376	28430.5	29150.2	29036.7	28180	28274.8
	915.631	27039.8	26962.2	27433.2	27450.5	27144.2	27042.5	28182.5	28287.5		915.631	26839.8	26962.2	28433.2	28450.5	29144.2	29042.5	28182.5	28287.5
	916.1	26960.6	26955.8	27417.6	27431.9	27139.8	27069.2	28278.5	28279.9		916.1	26760.6	26955.8	28417.6	28431.9	29139.8	29069.2	28278.5	28279.9
	916.568	26991	26917.8	27391.2	27442.5	27121.8	27042.9	28189.5	28385.1		916.568	26791	26917.8	28391.2	28442.5	29121.8	29042.9	28189.5	28385.1
	917.036	26911.8	26923.4	27389.6	27470.9	27146.2	27029.1	28263	28399.4		917.036	26711.8	26923.4	28389.6	28470.9	29146.2	29029.1	28263	28399.4
	917.505	26955.4	26964.6	27388	27441.9	27144.2	27016.5	28194	28299		917.505	26755.4	26964.6	28388	28441.9	29144.2	29016.5	28194	28299
	917.973	26909.8	26911	27409.2	27429.9	27147.4	27049.1	28214.5	28297.7		917.973	26709.8	26911	28409.2	28429.9	29147.4	29049.1	28214.5	28297.7
	918.441	26949.4	26952.6	27426	27441.7	27134.2	27046.9	28210	28253.6		918.441	26749.4	26952.6	28426	28441.7	29134.2	29046.9	28210	28253.6
	918.909	27056.6	26893	27341.6	27415	27145.4	27003.7	28161.5	28222		918.909	26856.6	26893	28341.6	28415	29145.4	29003.7	28161.5	28222
	919.377	27024.2	26910.2	27327.2	27406.8	27059.4	26990	28140.5	28283.9		919.377	26824.2	26910.2	28327.2	28406.8	29059.4	28990	28140.5	28283.9
	919.845	26930.2	26904.2	27377.6	27411.9	27079.4	27022.2	28157.5	28234.2		919.845	26730.2	26904.2	28377.6	28411.9	29079.4	29022.2	28157.5	28234.2
	920.314	26901	26902.2	27328	27389.1	27086.2	27007	28185.5	28300.9		920.314	26701	26902.2	28328	28389.1	29086.2	29007	28185.5	28300.9
	920.782	26863	26867.8	27319.6	27378.9	27085	26978.2	28076.5	28244		920.782	26663	26867.8	28319.6	28378.9	29085	28978.2	28076.5	28244
	921.25	26866.6	26860.6	27302.8	27360.9	27098.6	26985.4	28147.5	28256.8		921.25	26666.6	26860.6	28302.8	28360.9	29098.6	28985.4	28147.5	28256.8
	921.718	26924.6	26902.6	27392.8	27389.7	26985.4	26969.7	28129.5	28179.1		921.718	26724.6	26902.6	28392.8	28389.7	28985.4	28969.7	28129.5	28179.1
	922.186	26845.8	26849	27274	27366.7	27020.2	27004.3	28129.5	28160.6		922.186	26645.8	26849	28274	28366.7	29020.2	29004.3	28129.5	28160.6
	922.654	26959	26859	27298	27343.8	27036.6	26989.6	28094.5	28143.6		922.654	26759	26859	28298	28343.8	29036.6	28989.6	28094.5	28143.6
	923.122	26829	26855.4	27352.8	27351.4	27041.8	26956.2	28091.5	28184.7		923.122	26629	26855.4	28352.8	28351.4	29041.8	28956.2	28091.5	28184.7
	923.59	26787.4	26867	27323.2	27348.9	27077.4	26972.2	28096.5	28169.8		923.59	26587.4	26867	28323.2	28348.9	29077.4	28972.2	28096.5	28169.8
	924.058	26819	26866.6	27298.8	27344.6	27010.6	26970.5	28066.5	28278.5		924.058	26619	26866.6	28298.8	28344.6	29010.6	28970.5	28066.5	28278.5
	924.525	26858.2	26853	27260.8	27347.9	26961.8	26961.5	28057.5	28162.8		924.525	26658.2	26853	28260.8	28347.9	28961.8	28961.5	28057.5	28162.8
	924.993	26753	26760.2	27198	27315.7	26967	26954.8	28085	28104.2		924.993	26553	26760.2	28198	28315.7	28967	28954.8	28085	28104.2
	925.461	26741.4	26736.6	27202.4	27324.2	27014.2	27099.8	27999	28112.5		925.461	26541.4	26736.6	28202.4	28324.2	29014.2	29099.8	27999	28112.5
	925.927	26827.4	26792.2	27274.8	27297.9	27004.6	26963.4	28081.5	28046.8		925.927	26627.4	26792.2	28274.8	28297.9	29004.6	28963.4	28081.5	28046.8
	926.395	26792.2	26774.6	27208.4	27276.9	26974.2	26937.9	28027	28147		926.395	26592.2	26774.6	28208.4	28276.9	28974.2	28937.9	28027	28147
	926.863	26725	26805	27213.6	27293.2	26955	26920.3	28052	28204.1		926.863	26525	26805	28213.6	28293.2	28955	28920.3	28052	28204.1
	927.33	26742.2	26826.2	27189.6	27307.3	26995.8	26933.9	27997.5	28169.1		927.33	26542.2	26826.2	28189.6	28307.3	28995.8	28933.9	27997.5	28169.1
	927.798	26717.4	26753.4	27202.4	27277.1	26993.4	26913.5	28104	28039.8		927.798	26517.4	26753.4	28202.4	28277.1	28993.4	28913.5	28104	28039.8
	928.266	26679.4	26770.2	27271.2	27262.8	26908.6	26910.7	27944	27981.2		928.266	26479.4	26770.2	28271.2	28262.8	28908.6	28910.7	27944	27981.2
	928.733	26755.8	26750.2	27176.8	27256.9	26947.4	26914.4	28060.5	28132.6		928.733	26555.8	26750.2	28176.8	28256.9	28947.4	28914.4	28060.5	28132.6
	929.201	26757.4	26734.6	27201.6	27278.7	26962.2	26893.3	28045	28168.5		929.201	26557.4	26734.6	28201.6	28278.7	28962.2	28893.3	28045	28168.5
	929.669	26664.6	26703	27117.6	27289.7	26933.8	26892	28121	28076.7		929.669	26464.6	26703	28117.6	28289.7	28933.8	28892	28121	28076.7
	930.134	26683	26689.4	27188.4	27243.2	26866.2	26884.7	27976.5	28010.1		930.134	26483	26689.4	28188.4	28243.2	28866.2	28884.7	27976.5	28010.1
	930.602	26635	26665.4	27129.2	27238.3	26908.2	26885.4	28040	28119.5		930.602	26435	26665.4	28129.2	28238.3	28908.2	28885.4	28040	28119.5
	931.069	26671.4	26717.4	27153.6	27252.8	26880.6	26855.2	28080	28086.5		931.069	26471.4	26717.4	28153.6	28252.8	28880.6	28855.2	28080	28086.5
	931.537	26690.6	26682.2	27163.2	27225.1	26894.2	26871	28033	28084.3		931.537	26490.6	26682.2	28163.2	28225.1	28894.2	28871	28033	28084.3
	932.005	26648.2	26691	27225.6	27204.5	26908.6	26861.5	28038	28081.7		932.005	26448.2	26691	28225.6	28204.5	28908.6	28861.5	28038	28081.7
	932.472	26643	26704.2	27178	27221.4	26884.6	26864.3	27996.5	28139.9		932.472	26443	26704.2	28178	28221.4	28884.6	28864.3	27996.5	28139.9
	932.938	26585.8	26672.2	27148	27203.5	26892.2	26839	27947	28023.3		932.938	26385.8	26672.2	28148	28203.5	28892.2	28839	27947	28023.3
	933.405	26662.2	26739.8	27185.6	27214.5	26868.6	26881.3	27988	27942.3		933.405	26462.2	26739.8	28185.6	28214.5	28868.6	28881.3	27988	27942.3
	933.872	26605	26679.4	27076.4	27210.4	26898.6	26860.7	27939.5	28001.3		933.872	26405	26679.4	28076.4	28210.4	28898.6	28860.7	27939.5	28001.3
	934.34	26574.6	26664.6	27092.4	27195.9	26863.4	26871.3	27937	27993.9		934.34	26374.6	26664.6	28092.4	28195.9	28863.4	28871.3	27937	27993.9
	934.807	26551.4	26645	27146.4	27237.5	26882.6	26820.4	28020	27920.5		934.807	26351.4	26645	28146.4	28237.5	28882.6	28820.4	28020	27920.5
	935.272	26580.6	26637	27149.2	27219.4	26847.4	26855.9	27948	28044.7		935.272	26380.6	26637	28149.2	28219.4	28847.4	28855.9	27948	28044.7
	935.74	26567	26635	27075.6	27192.4	26869	26850.4	27953.5	27971.6		935.74	26367	26635	28075.6	28192.4	28869	28850.4	27953.5	27971.6
	936.207	26564.2	26674.2	27139.6	27197.9	26809	26846.1	27936	27955.8		936.207	26364.2	26674.2	28139.6	28197.9	28809	28846.1	27936	27955.8
	936.674	26526.6	26637	27056.4	27158	26818.2	26806.2	27981.5	27900.8		936.674	26326.6	26637	28056.4	28158	28818.2	28806.2	27981.5	27900.8
	937.141	26549.4	26590.6	27053.6	27200.2	26880.6	26823.4	27989.5	28029.3		937.141	26349.4	26590.6	28053.6	28200.2	28880.6	28823.4	27989.5	28029.3
	937.607	26511.4	26644.6	27050.4	27193	26871.8	26808.4	27944.5	28058.3		937.607	26311.4	26644.6	28050.4	28193	28871.8	28808.4	27944.5	28058.3
	938.074	26620.2	26601.4	27053.2	27188	26849.8	26834.7	27892	27990.4		938.074	26420.2	26601.4	28053.2	28188	28849.8	28834.7	27892	27990.4
	938.541	26447.8	26631.8	27068	27176.9	26793	26801.3	27975.5	27969		938.541	26247.8	26631.8	28068	28176.9	28793	28801.3	27975.5	27969
	939.008	26504.2	26610.2	26995.2	27141.6	26785.8	26826.4	27926	27917.5		939.008	26304.2	26610.2	27995.2	28141.6	28785.8	28826.4	27926	27917.5
	939.473	26525.8	26605	27106.4	27144.7	26822.6	26793.1	27959.5	27940.9		939.473	26325.8	26605	28106.4	28144.7	28822.6	28793.1	27959.5	27940.9
	939.94	26502.6	26567.8	27039.6	27158	26868.6	26837.9	27888.5	27884.2		939.94	26302.6	26567.8	28039.6	28158	28868.6	28837.9	27888.5	27884.2
	940.408	26533	26559.8	27020.8	27168.4	26799.4	26806.8	27974.5	27967.9		940.408	26333	26559.8	28020.8	28168.4	28799.4	28806.8	27974.5	27967.9
	940.875	26459.4	26584.2	27010	27196.9	26843.4	26810.5	27934.5	27970.5		940.875	26259.4	26584.2	28010	28196.9	28843.4	28810.5	27934.5	27970.5
	941.34	26505.4	26600.2	27064.8	27176.3	26827.4	26792.2	27924.5	28014.6		941.34	26305.4	26600.2	28064.8	28176.3	28827.4	28792.2	27924.5	28014.6
	941.807	26494.2	26608.6	26957.2	27211.4	26848.2	26771.4	27965	27937.1		941.807	26294.2	26608.6	27957.2	28211.4	28848.2	28771.4	27965	27937.1
	942.274	26431.8	26511.8	27004	27176.7	26857	26800.7	27821	27943.6		942.274	26231.8	26511.8	28004	28176.7	28857	28800.7	27821	27943.6
	942.739	26389.8	26480.2	27020.8	27117.2	26810.6	26768.2	27806	27973.4		942.739	26189.8	26480.2	28020.8	28117.2	28810.6	28768.2	27806	27973.4
	943.206	26428.2	26544.6	26962	27116.8	26749	26801.1	27970	27957.1		943.206	26228.2	26544.6	27962	28116.8	28749	28801.1	27970	27957.1
	943.672	26424.6	26502.2	26948.4	27106.3	26774.2	26791.8	27910	27925.6		943.672	26224.6	26502.2	27948.4	28106.3	28774.2	28791.8	27910	27925.6
	944.139	26395.4	26596.2	26994.4	27109.6	26754.6	26819.8	27898	27880.9		944.139	26195.4	26596.2	27994.4	28109.6	28754.6	28819.8	27898	27880.9
	944.604	26405.8	26504.2	26977.2	27314.2	26736.6	26756.3	27931	27948.6		944.604	26205.8	26504.2	27977.2	28314.2	28736.6	28756.3	27931	27948.6
	945.071	26446.2	26540.6	27004.4	27114.9	26721.8	26783.9	27841	27999.1		945.071	26246.2	26540.6	28004.4	28114.9	28721.8	28783.9	27841	27999.1
	945.538	26433.8	26577	27006.8	27119	26720.2	26771.1	27983	28242.8		945.538	26233.8	26577	28006.8	28119	28720.2	28771.1	27983	28242.8
	946.003	26425.8	26554.2	26947.2	27099.2	26736.2	26774.5	27886.5	28174.9		946.003	26225.8	26554.2	27947.2	28099.2	28736.2	28774.5	27886.5	28174.9
	946.469	26487	26553	27002	27110.4	26741	26773.6	27813.5	28243		946.469	26287	26553	28002	28110.4	28741	28773.6	27813.5	28243
	946.936	26437.8	26469.4	27031.2	27080.4	26765.8	26777	27901	28053.5		946.936	26237.8	26469.4	28031.2	28080.4	28765.8	28777	27901	28053.5
	947.401	26439	26521.4	26985.6	27091.9	26747	26762.3	27897.5	27974.8		947.401	26239	26521.4	27985.6	28091.9	28747	28762.3	27897.5	27974.8
	947.867	26462.2	26509	26972.4	27108.6	26721.8	26733.3	27874	27965.3		947.867	26262.2	26509	27972.4	28108.6	28721.8	28733.3	27874	27965.3
	948.334	26457.4	26477.4	27020	27107.8	26695.8	26777	27844.5	27848.1		948.334	26257.4	26477.4	28020	28107.8	28695.8	28777	27844.5	27848.1
	948.799	26441.4	26495.8	26966.8	27091.5	26720.2	26743.5	27940	27952.6		948.799	26241.4	26495.8	27966.8	28091.5	28720.2	28743.5	27940	27952.6
	949.265	26349.8	26505	26942	27068	26750.2	26761.5	27927.5	27996.3		949.265	26149.8	26505	27942	28068	28750.2	28761.5	27927.5	27996.3
	949.73	26415.8	26502.2	26929.6	27092.3	26704.2	26762.2	27896.5	28224.4		949.73	26215.8	26502.2	27929.6	28092.3	28704.2	28762.2	27896.5	28224.4
	950.197	26324.2	26485	26914.4	27109.6	26721.4	26754.9	27886	28165.2		950.197	26124.2	26485	27914.4	28109.6	28721.4	28754.9	27886	28165.2
	950.663	26342.6	26444.2	26948.4	27060.9	26705.4	26736.6	27923.5	27939.3		950.663	26142.6	26444.2	27948.4	28060.9	28705.4	28736.6	27923.5	27939.3
	951.128	26418.6	26524.6	26964.4	27065.5	26707.8	26760.9	27889	27948.2		951.128	26218.6	26524.6	27964.4	28065.5	28707.8	28760.9	27889	27948.2
	951.594	26410.2	26440.6	26846.8	27097.6	26749	26732.7	27890	27986.2		951.594	26210.2	26440.6	27846.8	28097.6	28749	28732.7	27890	27986.2
	952.059	26377	26475	26988	27057.6	26641	26723.7	27871	27959.1		952.059	26177	26475	27988	28057.6	28641	28723.7	27871	27959.1
	952.525	26320.6	26510.2	26948.8	27080.4	26633	26739.8	27877	27916.4		952.525	26120.6	26510.2	27948.8	28080.4	28633	28739.8	27877	27916.4
	952.991	26341	26430.6	26927.2	27065.1	26682.6	26710.2	27890.5	27875.6		952.991	26141	26430.6	27927.2	28065.1	28682.6	28710.2	27890.5	27875.6
	953.456	26355.4	26491.4	26997.2	27055.6	26677.4	26732.1	27959	28076.1		953.456	26155.4	26491.4	27997.2	28055.6	28677.4	28732.1	27959	28076.1
	953.922	26333.4	26503	26951.2	27002.5	26642.2	26750.1	27889	27950.9		953.922	26133.4	26503	27951.2	28002.5	28642.2	28750.1	27889	27950.9
	954.387	26311	26537	26932.4	27100	26618.6	26738.6	27931.5	27986.2		954.387	26111	26537	27932.4	28100	28618.6	28738.6	27931.5	27986.2
	954.853	26302.6	26506.2	26953.2	27067.4	26678.6	26749.7	27936.5	27987.4		954.853	26102.6	26506.2	27953.2	28067.4	28678.6	28749.7	27936.5	27987.4
	955.317	26443.4	26520.6	26964.8	27097.2	26689.8	26721.3	27954	27991.5		955.317	26243.4	26520.6	27964.8	28097.2	28689.8	28721.3	27954	27991.5
	955.784	26290.6	26429.4	26954.4	27056.2	26666.2	26740.4	27884	27997.5		955.784	26090.6	26429.4	27954.4	28056.2	28666.2	28740.4	27884	27997.5
	956.25	26364.6	26458.2	26955.2	27093.3	26706.6	26757.7	27923.5	27976.8		956.25	26164.6	26458.2	27955.2	28093.3	28706.6	28757.7	27923.5	27976.8
	956.714	26299	26451	26928.8	27066.2	26654.6	26740.3	27853.5	27984.4		956.714	26099	26451	27928.8	28066.2	28654.6	28740.3	27853.5	27984.4
	957.18	26353.4	26471.4	26912	27081.1	26688.6	26737.2	27977	27987.6		957.18	26153.4	26471.4	27912	28081.1	28688.6	28737.2	27977	27987.6
	957.644	26280.2	26461	26907.2	27125.1	26628.6	26718.7	27889	27976.9		957.644	26080.2	26461	27907.2	28125.1	28628.6	28718.7	27889	27976.9
	958.111	26295.4	26453	26980	27027.2	26679.4	26742	27911.5	28030.1		958.111	26095.4	26453	27980	28027.2	28679.4	28742	27911.5	28030.1
	958.575	26365.8	26431	26958	27061.7	26616.6	26720.7	27970.5	28034.9		958.575	26165.8	26431	27958	28061.7	28616.6	28720.7	27970.5	28034.9
	959.041	26328.6	26441.8	26912.8	27057.2	26674.6	26756.9	27916	28077.4		959.041	26128.6	26441.8	27912.8	28057.2	28674.6	28756.9	27916	28077.4
	959.505	26367	26420.6	26912.4	27009.2	26689	26739.4	27946.5	28059.8		959.505	26167	26420.6	27912.4	28009.2	28689	28739.4	27946.5	28059.8
	959.971	26389	26424.6	26962.8	27000.5	26691.4	26758.6	28040.5	28135.4		959.971	26189	26424.6	27962.8	28000.5	28691.4	28758.6	28040.5	28135.4
	960.435	26387.4	26449	26948.4	27047.2	26651.4	26738.8	28054.5	28147		960.435	26187.4	26449	27948.4	28047.2	28651.4	28738.8	28054.5	28147
	960.901	26341.8	26454.6	26941.2	27116.3	26723	26767.2	27964.5	28084.3		960.901	26141.8	26454.6	27941.2	28116.3	28723	28767.2	27964.5	28084.3
	961.365	26341.8	26456.6	26878.8	27079.4	26672.2	26731.6	27978	28082.3		961.365	26141.8	26456.6	27878.8	28079.4	28672.2	28731.6	27978	28082.3
	961.831	26320.6	26445.4	26839.2	27063.3	26686.6	26720.5	28010	28170.7		961.831	26120.6	26445.4	27839.2	28063.3	28686.6	28720.5	28010	28170.7
	962.295	26314.2	26455.4	26926.8	27044.7	26698.2	26746.5	28017	28091.9		962.295	26114.2	26455.4	27926.8	28044.7	28698.2	28746.5	28017	28091.9
	962.761	26304.6	26491.4	26964.8	27027.6	26688.2	26751.2	27988	28149.5		962.761	26104.6	26491.4	27964.8	28027.6	28688.2	28751.2	27988	28149.5
	963.225	26330.2	26455.4	26916	27066.6	26650.6	26767.1	28058	28157.2		963.225	26130.2	26455.4	27916	28066.6	28650.6	28767.1	28058	28157.2
	963.689	26334.6	26425	26984.8	27037	26659.4	26721.3	27994	28208.8		963.689	26134.6	26425	27984.8	28037	28659.4	28721.3	27994	28208.8
	964.155	26358.2	26430.6	26994.8	27036.6	26649.4	26773	28120	28122.8		964.155	26158.2	26430.6	27994.8	28036.6	28649.4	28773	28120	28122.8
	964.618	26391.8	26450.6	26947.2	27043.9	26598.2	26760.9	28007	28196.8		964.618	26191.8	26450.6	27947.2	28043.9	28598.2	28760.9	28007	28196.8
	965.084	26387.4	26449	26923.6	27064.9	26657.4	26758.5	28037.5	28252.4		965.084	26187.4	26449	27923.6	28064.9	28657.4	28758.5	28037.5	28252.4
	965.548	26413.8	26471.4	26878.4	27068.2	26679.8	26745	28047	28220.8		965.548	26213.8	26471.4	27878.4	28068.2	28679.8	28745	28047	28220.8
	966.014	26394.6	26456.2	27023.2	27029.2	26679.8	26762	28071.5	28266.8		966.014	26194.6	26456.2	28023.2	28029.2	28679.8	28762	28071.5	28266.8
	966.477	26367.4	26452.2	26940.4	27055.1	26685	26763.8	28030.5	28293.6		966.477	26167.4	26452.2	27940.4	28055.1	28685	28763.8	28030.5	28293.6
	966.941	26403.4	26475	26964.8	27007.8	26840.6	26784.2	28074.5	28287.2		966.941	26203.4	26475	27964.8	28007.8	28840.6	28784.2	28074.5	28287.2
	967.407	26401.4	26453.8	27013.6	27046.4	26790.2	26767.1	28006	28220		967.407	26201.4	26453.8	28013.6	28046.4	28790.2	28767.1	28006	28220
	967.871	26395.8	26449.4	27012.4	27067	26800.2	26757.9	28098.5	28283.2		967.871	26195.8	26449.4	28012.4	28067	28800.2	28757.9	28098.5	28283.2
	968.336	26503	26459.4	26993.6	27068.6	26702.6	26773.8	28114	28389.6		968.336	26303	26459.4	27993.6	28068.6	28702.6	28773.8	28114	28389.6
	968.8	26425.8	26472.2	26939.6	27051.5	26659.8	26746.4	28065.5	28398.4		968.8	26225.8	26472.2	27939.6	28051.5	28659.8	28746.4	28065.5	28398.4
	969.263	26356.2	26424.2	26968.8	27040	26710.6	26780.9	28084	28335.6		969.263	26156.2	26424.2	27968.8	28040	28710.6	28780.9	28084	28335.6
	969.729	26365.8	26425.8	26901.6	27052.7	26697	26788.3	28071	28439.6		969.729	26165.8	26425.8	27901.6	28052.7	28697	28788.3	28071	28439.6
	970.193	26411	26438.2	26965.2	27044.3	26678.2	26760	28107	28405.2		970.193	26211	26438.2	27965.2	28044.3	28678.2	28760	28107	28405.2
	970.658	26351	26435.4	26948	27057	26742.2	26772.1	28132.5	28362		970.658	26151	26435.4	27948	28057	28742.2	28772.1	28132.5	28362
	971.121	26487.4	26424.2	26917.2	27078.2	26675.8	26768.2	28088	28475.2		971.121	26287.4	26424.2	27917.2	28078.2	28675.8	28768.2	28088	28475.2
	971.585	26458.2	26466.6	27030.8	27046.2	26697.8	26782.9	28135.5	28500		971.585	26258.2	26466.6	28030.8	28046.2	28697.8	28782.9	28135.5	28500
	972.05	26367	26427.8	26931.2	27071.7	26685	26799.6	28082.5	28416.4		972.05	26167	26427.8	27931.2	28071.7	28685	28799.6	28082.5	28416.4
	972.514	26403.4	26454.6	26976.4	27137.2	26703.8	26777.6	28199	28569.2		972.514	26203.4	26454.6	27976.4	28137.2	28703.8	28777.6	28199	28569.2
	972.977	26422.2	26432.6	26963.6	27098.8	26685.8	26805.8	28148.5	28528.8		972.977	26222.2	26432.6	27963.6	28098.8	28685.8	28805.8	28148.5	28528.8
	973.443	26427.8	26487.4	26987.6	27187.5	26697.4	26751.6	28192.5	28520		973.443	26227.8	26487.4	27987.6	28187.5	28697.4	28751.6	28192.5	28520
	973.906	26443.4	26537.4	27006	27124.7	26765.4	26798.8	28322.5	28584.8		973.906	26243.4	26537.4	28006	28124.7	28765.4	28798.8	28322.5	28584.8
	974.369	26415.4	26506.6	26987.2	27140.8	26762.2	26794.3	28270.5	28546		974.369	26215.4	26506.6	27987.2	28140.8	28762.2	28794.3	28270.5	28546
	974.835	26399	26488.6	26957.2	27173.9	26740.6	26775.7	28158.5	28670.7		974.835	26199	26488.6	27957.2	28173.9	28740.6	28775.7	28158.5	28670.7
	975.298	26451.8	26465.4	26955.2	27135.1	26707.8	26822.5	28209.5	28696.7		975.298	26251.8	26465.4	27955.2	28135.1	28707.8	28822.5	28209.5	28696.7
	975.761	26399	26482.6	26999.6	27180.2	26738.2	26814.1	28198	28755.1		975.761	26199	26482.6	27999.6	28180.2	28738.2	28814.1	28198	28755.1
	976.224	26505.8	26441.8	26918.8	27176.5	26740.2	26791.5	28227.5	28791.5		976.224	26305.8	26441.8	27918.8	28176.5	28740.2	28791.5	28227.5	28791.5
	976.69	26499	26495.8	26989.2	27093.3	26745.8	26825.2	28291.5	28718.7		976.69	26299	26495.8	27989.2	28093.3	28745.8	28825.2	28291.5	28718.7
	977.153	26480.2	26487.8	26978.8	27083.7	26766.6	26819.8	28245.5	28763.1		977.153	26280.2	26487.8	27978.8	28083.7	28766.6	28819.8	28245.5	28763.1
	977.616	26480.6	26505	26960	27072.9	26758.2	26825.3	28231.5	28808.3		977.616	26280.6	26505	27960	28072.9	28758.2	28825.3	28231.5	28808.3
	978.081	26513.4	26495.8	27062	27138.2	26785	26810.2	28274	28861.1		978.081	26313.4	26495.8	28062	28138.2	28785	28810.2	28274	28861.1
	978.544	26480.2	26480.2	27053.6	27130	26792.6	26849.4	28292.5	28869.8		978.544	26280.2	26480.2	28053.6	28130	28792.6	28849.4	28292.5	28869.8
	979.007	26542.6	26509	26958.8	27121.7	26805	26856.3	28336	28905.4		979.007	26342.6	26509	27958.8	28121.7	28805	28856.3	28336	28905.4
	979.47	26544.6	26491.4	27030.8	27084.1	26755.4	26836.6	28226.5	28971		979.47	26344.6	26491.4	28030.8	28084.1	28755.4	28836.6	28226.5	28971
	979.935	26498.2	26462.2	27030.4	27110	26794.2	26850	28406	29048.2		979.935	26298.2	26462.2	28030.4	28110	28794.2	28850	28406	29048.2
	980.398	26501	26471.8	27069.6	27113.3	26804.2	26850.9	28367.5	28979.4		980.398	26301	26471.8	28069.6	28113.3	28804.2	28850.9	28367.5	28979.4
	980.861	26550.6	26540.2	27003.2	27121.7	26857.4	26873.5	28352.5	29101.8		980.861	26350.6	26540.2	28003.2	28121.7	28857.4	28873.5	28352.5	29101.8
	981.324	26481.8	26544.2	27062.8	27080.4	26815.4	26876.9	28427.5	29117.8		981.324	26281.8	26544.2	28062.8	28080.4	28815.4	28876.9	28427.5	29117.8
	981.789	26609.8	26483	27030.8	27120.6	26825	26879.9	28439.5	29148.6		981.789	26409.8	26483	28030.8	28120.6	28825	28879.9	28439.5	29148.6
	982.252	26563.4	26515	27078.8	27111.7	26874.6	26866.6	28427	29196.9		982.252	26363.4	26515	28078.8	28111.7	28874.6	28866.6	28427	29196.9
	982.715	26606.6	26506.2	27050.4	27153.1	26821	26913.5	28415.5	29162.5		982.715	26406.6	26506.2	28050.4	28153.1	28821	28913.5	28415.5	29162.5
	983.178	26520.2	26554.6	27047.6	27161.8	26833.8	26878.6	28485	29178.9		983.178	26320.2	26554.6	28047.6	28161.8	28833.8	28878.6	28485	29178.9
	983.641	26607	26526.6	27048	27123.9	26805.4	26922.7	28466	29268.5		983.641	26407	26526.6	28048	28123.9	28805.4	28922.7	28466	29268.5
	984.106	26589	26532.6	27058.8	27127	26819	26916.2	28384.5	29198.1		984.106	26389	26532.6	28058.8	28127	28819	28916.2	28384.5	29198.1
	984.568	26623	26535	27149.2	27110.8	26802.2	26890.5	28492	29329.3		984.568	26423	26535	28149.2	28110.8	28802.2	28890.5	28492	29329.3
	985.031	26614.2	26565.8	27061.2	27131.6	26814.2	26897.9	28406.5	29289.3		985.031	26414.2	26565.8	28061.2	28131.6	28814.2	28897.9	28406.5	29289.3
	985.494	26602.6	26581	27066	27160.4	26817	26890	28482.5	29432.4		985.494	26402.6	26581	28066	28160.4	28817	28890	28482.5	29432.4
	985.957	26618.2	26535	27119.6	27170.8	26853	26905.4	28521.5	29425.2		985.957	26418.2	26535	28119.6	28170.8	28853	28905.4	28521.5	29425.2
	986.421	26576.6	26527	27135.6	27159	26835.8	26903.8	28539	29363.2		986.421	26376.6	26527	28135.6	28159	28835.8	28903.8	28539	29363.2
	986.884	26646.6	26519.4	27062.8	27180.2	26895.4	26926.5	28551.5	29451.2		986.884	26446.6	26519.4	28062.8	28180.2	28895.4	28926.5	28551.5	29451.2
	987.347	26565	26530.6	27050	27148.2	26929	26920.3	28589.5	29542		987.347	26365	26530.6	28050	28148.2	28929	28920.3	28589.5	29542
	987.809	26643	26519.8	27068	27204.1	26909	26957.1	28554.5	29582		987.809	26443	26519.8	28068	28204.1	28909	28957.1	28554.5	29582
	988.272	26663.4	26560.6	27124.8	27134.1	26868.6	26906.8	28591.5	29472.4		988.272	26463.4	26560.6	28124.8	28134.1	28868.6	28906.8	28591.5	29472.4
	988.735	26696.6	26563.4	27098	27177.1	26829	26933.3	28488	29601.2		988.735	26496.6	26563.4	28098	28177.1	28829	28933.3	28488	29601.2
	989.199	26617	26534.2	27097.6	27113.1	26905	26948.9	28559.5	29619.6		989.199	26417	26534.2	28097.6	28113.1	28905	28948.9	28559.5	29619.6
	989.662	26607	26548.6	27072.4	27156.9	26895.4	26962.3	28616	29613.6		989.662	26407	26548.6	28072.4	28156.9	28895.4	28962.3	28616	29613.6
	990.124	26619	26553.4	27140.8	27168.6	26919	26938.6	28500.5	29717.5		990.124	26419	26553.4	28140.8	28168.6	28919	28938.6	28500.5	29717.5
	990.587	26655.8	26588.2	27133.6	27161.6	26878.2	26955.1	28660	29731.5		990.587	26455.8	26588.2	28133.6	28161.6	28878.2	28955.1	28660	29731.5
	991.049	26644.2	26591.8	27105.2	27135.3	26899	26965	28563.5	29709.5		991.049	26444.2	26591.8	28105.2	28135.3	28899	28965	28563.5	29709.5
	991.512	26653.4	26602.6	27129.6	27146.9	26968.6	26963.8	28571	29721.9		991.512	26453.4	26602.6	28129.6	28146.9	28968.6	28963.8	28571	29721.9
	991.974	26663.4	26583	27073.6	27149.4	26904.2	26995.8	28639	29795.1		991.974	26463.4	26583	28073.6	28149.4	28904.2	28995.8	28639	29795.1
	992.437	26664.6	26591	27157.6	27180.4	26870.2	26994.3	28634	29789.9		992.437	26464.6	26591	28157.6	28180.4	28870.2	28994.3	28634	29789.9
	992.899	26645	26532.2	27138.8	27176.1	26955.8	27001.5	28725	29878.3		992.899	26445	26532.2	28138.8	28176.1	28955.8	29001.5	28725	29878.3
	993.363	26647.4	26599.8	27099.2	27208.8	26965	26963.7	28625	29979.5		993.363	26447.4	26599.8	28099.2	28208.8	28965	28963.7	28625	29979.5
	993.826	26649.8	26589.8	27151.6	27183.5	26939.8	26982.2	28670.5	29848.3		993.826	26449.8	26589.8	28151.6	28183.5	28939.8	28982.2	28670.5	29848.3
	994.288	26628.6	26615.8	27156	27194.5	26929.8	26956.1	28711.5	29991.5		994.288	26428.6	26615.8	28156	28194.5	28929.8	28956.1	28711.5	29991.5
	994.75	26646.2	26618.2	27206	27210	26985.8	27029.7	28706.5	30017.9		994.75	26446.2	26618.2	28206	28210	28985.8	29029.7	28706.5	30017.9
	995.212	26679.4	26610.2	27105.6	27175.3	26970.6	27009.1	28723	29946.3		995.212	26479.4	26610.2	28105.6	28175.3	28970.6	29009.1	28723	29946.3
	995.675	26622.6	26599.8	27139.6	27172	26988.2	27013.6	28651.5	29979.1		995.675	26422.6	26599.8	28139.6	28172	28988.2	29013.6	28651.5	29979.1
	996.137	26589	26653.4	27193.6	27163.3	26965	27026.1	28740.5	30082.7		996.137	26389	26653.4	28193.6	28163.3	28965	29026.1	28740.5	30082.7
	996.599	26670.2	26591.8	27214.4	27185.7	26981	27007.3	28680	30077.1		996.599	26470.2	26591.8	28214.4	28185.7	28981	29007.3	28680	30077.1
	997.061	26677.4	26612.2	27243.2	27220.6	27017	27059.4	28760	30080.7		997.061	26477.4	26612.2	28243.2	28220.6	29017	29059.4	28760	30080.7
	997.523	26677.4	26549.8	27152.4	27220.6	26989	27045.3	28668	30052.7		997.523	26477.4	26549.8	28152.4	28220.6	28989	29045.3	28668	30052.7
	997.985	26661.8	26640.6	27182.8	27234.1	27069.4	27026.8	28676	30125.2		997.985	26461.8	26640.6	28182.8	28234.1	29069.4	29026.8	28676	30125.2
	998.448	26668.2	26595	27200.8	27213.2	27007.8	27036.2	28669.5	30108		998.448	26468.2	26595	28200.8	28213.2	29007.8	29036.2	28669.5	30108
	998.91	26697	26632.6	27167.2	27234.3	27031.4	27080.3	28733.5	30174		998.91	26497	26632.6	28167.2	28234.3	29031.4	29080.3	28733.5	30174
	999.372	26791.4	26659.8	27247.6	27220.2	27104.2	27081.1	28748.5	30188.4		999.372	26591.4	26659.8	28247.6	28220.2	29104.2	29081.1	28748.5	30188.4
	999.834	26791.4	26634.6	27268.8	27240.4	27082.6	27060.8	28723	30131.6		999.834	26591.4	26634.6	28268.8	28240.4	29082.6	29060.8	28723	30131.6
	1000.3	26706.2	26625.8	27184.8	27261	27057.4	27110.3	28765.5	30144		1000.3	26506.2	26625.8	28184.8	28261	29057.4	29110.3	28765.5	30144
	1000.76	26665.4	26637	27185.2	27249.6	27078.6	27095.6	28689.5	30130.4		1000.76	26465.4	26637	28185.2	28249.6	29078.6	29095.6	28689.5	30130.4
	1001.22	26743.8	26682.2	27239.2	27234.3	27071.8	27106.3	28631.5	30212.4		1001.22	26543.8	26682.2	28239.2	28234.3	29071.8	29106.3	28631.5	30212.4
	1001.68	26755.4	26679.4	27234	27271.6	27113.8	27123.8	28779.5	30123.3		1001.68	26555.4	26679.4	28234	28271.6	29113.8	29123.8	28779.5	30123.3
	1002.14	26750.2	26714.6	27267.2	27258.9	27103.4	27142.2	28742	30170.1		1002.14	26550.2	26714.6	28267.2	28258.9	29103.4	29142.2	28742	30170.1
	1002.61	26738.6	26667.8	27245.2	27268.3	27130.6	27106.8	28721.5	30090.5		1002.61	26538.6	26667.8	28245.2	28268.3	29130.6	29106.8	28721.5	30090.5
	1003.07	26757.4	26707.8	27280.8	27298.7	27066.6	27119.1	28749	30015.3		1003.07	26557.4	26707.8	28280.8	28298.7	29066.6	29119.1	28749	30015.3
	1003.53	26687.8	26698.6	27285.2	27297.1	27105.4	27120.1	28716.5	30037.7		1003.53	26487.8	26698.6	28285.2	28297.1	29105.4	29120.1	28716.5	30037.7
	1003.99	26802.6	26728.2	27198.4	27290.2	27116.6	27117.5	28790	30020.2		1003.99	26602.6	26728.2	28198.4	28290.2	29116.6	29117.5	28790	30020.2
	1004.45	26827.8	26702.2	27264.4	27294	27081.8	27117.6	28696	29991		1004.45	26627.8	26702.2	28264.4	28294	29081.8	29117.6	28696	29991
	1004.91	26786.2	26767	27282	27302.2	27135.8	27140.5	28761.5	30039.8		1004.91	26586.2	26767	28282	28302.2	29135.8	29140.5	28761.5	30039.8
	1005.38	26745.4	26756.2	27310.4	27296.3	27109	27079	28779.5	30027.9		1005.38	26545.4	26756.2	28310.4	28296.3	29109	29079	28779.5	30027.9
	1005.84	26834.2	26737.4	27307.2	27287.9	27089.4	27136.1	28725.5	29927.9		1005.84	26634.2	26737.4	28307.2	28287.9	29089.4	29136.1	28725.5	29927.9
	1006.3	26797.4	26761.4	27345.2	27327.7	27083.8	27131.7	28692.5	29872.3		1006.3	26597.4	26761.4	28345.2	28327.7	29083.8	29131.7	28692.5	29872.3
	1006.76	26793.8	26773	27303.2	27358.7	27094.2	27133.1	28614.5	29878.8		1006.76	26593.8	26773	28303.2	28358.7	29094.2	29133.1	28614.5	29878.8
	1007.22	26809.4	26767.8	27332	27342.8	27037.4	27114.1	28742	29806		1007.22	26609.4	26767.8	28332	28342.8	29037.4	29114.1	28742	29806
	1007.68	26803.4	26775	27330	27301.2	27087.4	27142.1	28652.5	29906.5		1007.68	26603.4	26775	28330	28301.2	29087.4	29142.1	28652.5	29906.5
	1008.14	26777.8	26738.6	27313.2	27338.7	27064.2	27111.6	28626	29868.5		1008.14	26577.8	26738.6	28313.2	28338.7	29064.2	29111.6	28626	29868.5
	1008.61	26898.6	26803.8	27333.6	27345.2	27077	27147.1	28690	29782.1		1008.61	26698.6	26803.8	28333.6	28345.2	29077	29147.1	28690	29782.1
	1009.07	26885.8	26807.8	27354.4	27363.8	27117	27112.5	28669	29766.2		1009.07	26685.8	26807.8	28354.4	28363.8	29117	29112.5	28669	29766.2
	1009.53	26883.8	26832.2	27297.2	27373.4	27079.8	27116.4	28586.5	29713		1009.53	26683.8	26832.2	28297.2	28373.4	29079.8	29116.4	28586.5	29713
	1009.99	26800.2	26803.4	27274.8	27379.5	27054.6	27124.6	28652.5	29620.7		1009.99	26600.2	26803.4	28274.8	28379.5	29054.6	29124.6	28652.5	29620.7
	1010.45	26853.8	26828.2	27343.6	27418.3	27097	27102.2	28652	29629.5		1010.45	26653.8	26828.2	28343.6	28418.3	29097	29102.2	28652	29629.5
	1010.91	26850.2	26829.4	27361.2	27361.1	27064.6	27121	28624.5	29524.4		1010.91	26650.2	26829.4	28361.2	28361.1	29064.6	29121	28624.5	29524.4
	1011.37	26879.4	26837.4	27382.4	27317.1	27051.8	27091.1	28602	29495.2		1011.37	26679.4	26837.4	28382.4	28317.1	29051.8	29091.1	28602	29495.2
	1011.83	26895	26799	27350.8	27350.5	27095	27064.7	28584.5	29466.9		1011.83	26695	26799	28350.8	28350.5	29095	29064.7	28584.5	29466.9
	1012.3	26907.8	26813	27316	27363	27034.2	27082.1	28560.5	29360.9		1012.3	26707.8	26813	28316	28363	29034.2	29082.1	28560.5	29360.9
	1012.76	26845.4	26827.4	27278	27404	27015.4	27073.8	28570	29396.6		1012.76	26645.4	26827.4	28278	28404	29015.4	29073.8	28570	29396.6
	1013.22	26842.6	26877	27344.8	27383.6	27002.6	27081.6	28547	29420.7		1013.22	26642.6	26877	28344.8	28383.6	29002.6	29081.6	28547	29420.7
	1013.68	26843.4	26849.4	27336.8	27373.4	27102.6	27049.7	28514.5	29302.7		1013.68	26643.4	26849.4	28336.8	28373.4	29102.6	29049.7	28514.5	29302.7
	1014.14	26879.4	26857.8	27356	27342.6	27031.4	27052	28597.5	29264		1014.14	26679.4	26857.8	28356	28342.6	29031.4	29052	28597.5	29264
	1014.6	26890.2	26873.4	27336.4	27300.6	27033.4	27033.7	28436.5	29225.3		1014.6	26690.2	26873.4	28336.4	28300.6	29033.4	29033.7	28436.5	29225.3
	1015.06	26863.8	26897	27312.8	27347.7	27044.2	27060.3	28421	29169.7		1015.06	26663.8	26897	28312.8	28347.7	29044.2	29060.3	28421	29169.7
	1015.52	26951	26901.4	27341.6	27352.8	26994.6	27003	28549	29216.6		1015.52	26751	26901.4	28341.6	28352.8	28994.6	29003	28549	29216.6
	1015.98	26939.8	26852.6	27380.8	27336.3	26974.6	27006	28544	29214.3		1015.98	26739.8	26852.6	28380.8	28336.3	28974.6	29006	28544	29214.3
	1016.44	26867.4	26910.6	27379.2	27342.6	26968.6	26971.6	28446	29179.2		1016.44	26667.4	26910.6	28379.2	28342.6	28968.6	28971.6	28446	29179.2
	1016.9	26953.8	26891	27376.4	27310.1	26954.2	26994	28458.5	29147.7		1016.9	26753.8	26891	28376.4	28310.1	28954.2	28994	28458.5	29147.7
	1017.37	26916.2	26859.4	27317.6	27357.1	27011	26958.3	28477	29058.5		1017.37	26716.2	26859.4	28317.6	28357.1	29011	28958.3	28477	29058.5
	1017.83	26937	26881	27323.2	27317.5	26961	26961.5	28455	29089.4		1017.83	26737	26881	28323.2	28317.5	28961	28961.5	28455	29089.4
	1018.29	26845.8	26913.4	27316	27324.4	26955.4	26958.7	28478.5	29003.9		1018.29	26645.8	26913.4	28316	28324.4	28955.4	28958.7	28478.5	29003.9
	1018.75	26955.8	26935.8	27237.2	27331.8	26951	26936.3	28464.5	29025.2		1018.75	26755.8	26935.8	28237.2	28331.8	28951	28936.3	28464.5	29025.2
	1019.21	26922.6	26909.8	27334.8	27277.5	26982.2	26915.7	28403.5	29012.5		1019.21	26722.6	26909.8	28334.8	28277.5	28982.2	28915.7	28403.5	29012.5
	1019.67	26985.4	26853	27355.6	27290.4	26937.8	26928.6	28394.5	29018.6		1019.67	26785.4	26853	28355.6	28290.4	28937.8	28928.6	28394.5	29018.6
	1020.13	26854.2	26859.8	27284	27236.7	26897.8	26909.9	28364	28923.5		1020.13	26654.2	26859.8	28284	28236.7	28897.8	28909.9	28364	28923.5
	1020.59	26825	26878.2	27274.8	27265.9	26927.4	26922.8	28323.5	28872.8		1020.59	26625	26878.2	28274.8	28265.9	28927.4	28922.8	28323.5	28872.8
	1021.05	26828.6	26877	27222.8	27248.1	26917	26906.7	28447.5	28930.5		1021.05	26628.6	26877	28222.8	28248.1	28917	28906.7	28447.5	28930.5
	1021.51	26802.6	26863.4	27239.2	27245.9	26897	26899.2	28415	28769.8		1021.51	26602.6	26863.4	28239.2	28245.9	28897	28899.2	28415	28769.8
	1021.97	26869	26846.6	27252.4	27260.4	26925	26898.1	28450	28837.1		1021.97	26669	26846.6	28252.4	28260.4	28925	28898.1	28450	28837.1
	1022.43	26784.6	26806.6	27222.4	27215.1	26877.4	26888.3	28386	28849.6		1022.43	26584.6	26806.6	28222.4	28215.1	28877.4	28888.3	28386	28849.6
	1022.89	26780.2	26879.8	27181.6	27213.9	26914.6	26860.5	28392.5	28786.5		1022.89	26580.2	26879.8	28181.6	28213.9	28914.6	28860.5	28392.5	28786.5
	1023.35	26819.8	26851.4	27162.8	27182	26876.2	26854	28363.5	28771.8		1023.35	26619.8	26851.4	28162.8	28182	28876.2	28854	28363.5	28771.8
	1023.81	26828.6	26915.8	27241.2	27184.3	26878.2	26869.9	28329.5	28712.3		1023.81	26628.6	26915.8	28241.2	28184.3	28878.2	28869.9	28329.5	28712.3
	1024.27	26799.8	26872.6	27186	27181.6	26871	26824.1	28368.5	28750.8		1024.27	26599.8	26872.6	28186	28181.6	28871	28824.1	28368.5	28750.8
	1024.73	26791	26805	27123.6	27186.9	26811.8	26859	28455	28594.9		1024.73	26591	26805	28123.6	28186.9	28811.8	28859	28455	28594.9
	1025.19	26725.8	26751	27177.6	27237.9	26922.2	26838.4	28297.5	28753.5		1025.19	26525.8	26751	28177.6	28237.9	28922.2	28838.4	28297.5	28753.5
	1025.65	26717.8	26735.8	27164.8	27221.6	26829.4	26828.2	28362	28672.8		1025.65	26517.8	26735.8	28164.8	28221.6	28829.4	28828.2	28362	28672.8
	1026.11	26696.2	26776.2	27123.2	27251.8	26809.8	26849.4	28315.5	28740.5		1026.11	26496.2	26776.2	28123.2	28251.8	28809.8	28849.4	28315.5	28740.5
	1026.57	26696.2	26727.4	27178.8	27106.6	26845	26787	28374.5	28681.8		1026.57	26496.2	26727.4	28178.8	28106.6	28845	28787	28374.5	28681.8
	1027.03	26659	26732.6	27077.2	27088.6	26849.8	26823.5	28343.5	28653.6		1027.03	26459	26732.6	28077.2	28088.6	28849.8	28823.5	28343.5	28653.6
	1027.49	26729.8	26677.4	27068.8	27064.5	26785	26790.1	28322.5	28569.3		1027.49	26529.8	26677.4	28068.8	28064.5	28785	28790.1	28322.5	28569.3
	1027.95	26661.4	26682.2	27064.4	27088.2	26815	26798.3	28311.5	28665		1027.95	26461.4	26682.2	28064.4	28088.2	28815	28798.3	28311.5	28665
	1028.41	26707	26682.6	27118.8	27049	26853.8	26782.5	28290.5	28579.6		1028.41	26507	26682.6	28118.8	28049	28853.8	28782.5	28290.5	28579.6
	1028.87	26653.8	26706.2	27078.8	27046.8	26798.2	26797.7	28283	28574.5		1028.87	26453.8	26706.2	28078.8	28046.8	28798.2	28797.7	28283	28574.5
	1029.33	26624.6	26667.4	27047.6	27034.3	26772.2	26764	28221	28565.9		1029.33	26424.6	26667.4	28047.6	28034.3	28772.2	28764	28221	28565.9
	1029.79	26564.6	26631.8	27022	27007.2	26839	26763.3	28310	28576.4		1029.79	26364.6	26631.8	28022	28007.2	28839	28763.3	28310	28576.4
	1030.25	26635.8	26643.8	27000.4	27005.6	26775.4	26781.6	28289.5	28570.6		1030.25	26435.8	26643.8	28000.4	28005.6	28775.4	28781.6	28289.5	28570.6
	1030.71	26604.2	26660.2	26924	27024.1	26790.2	26777	28325	28565.9		1030.71	26404.2	26660.2	27924	28024.1	28790.2	28777	28325	28565.9
	1031.17	26604.6	26656.6	27010.8	26985	26844.6	26745.2	28314	28455.7		1031.17	26404.6	26656.6	28010.8	27985	28844.6	28745.2	28314	28455.7
	1031.63	26509.4	26575.8	26968.4	26974.4	26782.6	26751.7	28352.5	28643		1031.63	26309.4	26575.8	27968.4	27974.4	28782.6	28751.7	28352.5	28643
	1032.09	26488.2	26562.6	26960.4	26992.1	26783	26732.5	28307	28518.8		1032.09	26288.2	26562.6	27960.4	27992.1	28783	28732.5	28307	28518.8
	1032.55	26511	26524.2	26981.6	26965.6	26779.8	26728.3	28271	28500.9		1032.55	26311	26524.2	27981.6	27965.6	28779.8	28728.3	28271	28500.9
	1033.01	26469.4	26539.4	27010.4	26988.4	26762.2	26719.7	28264	28469.1		1033.01	26269.4	26539.4	28010.4	27988.4	28762.2	28719.7	28264	28469.1
	1033.47	26546.6	26553.8	27034	26949.9	26706.2	26720.8	28277	28445.7		1033.47	26346.6	26553.8	28034	27949.9	28706.2	28720.8	28277	28445.7
	1033.93	26556.6	26514.2	26904	26915	26797	26731.3	28262.5	28437		1033.93	26356.6	26514.2	27904	27915	28797	28731.3	28262.5	28437
	1034.39	26445.4	26521.8	26996.8	26907	26751.8	26711.9	28194	28341.2		1034.39	26245.4	26521.8	27996.8	27907	28751.8	28711.9	28194	28341.2
	1034.85	26464.2	26518.2	26974.8	26913.6	26757.8	26736.5	28217.5	28359.4		1034.85	26264.2	26518.2	27974.8	27913.6	28757.8	28736.5	28217.5	28359.4
	1035.3	26403	26481.8	26949.6	26923.6	26701.8	26680.2	28214.5	28424.8		1035.3	26203	26481.8	27949.6	27923.6	28701.8	28680.2	28214.5	28424.8
	1035.77	26411	26519.8	26930	26889.5	26753.8	26704.3	28257	28405.7		1035.77	26211	26519.8	27930	27889.5	28753.8	28704.3	28257	28405.7
	1036.23	26443.8	26519.8	26946.8	26880.5	26719.8	26701.3	28197	28386.7		1036.23	26243.8	26519.8	27946.8	27880.5	28719.8	28701.3	28197	28386.7
	1036.68	26395.8	26470.6	26920.4	26928.1	26801.4	26696.3	28203	28378.9		1036.68	26195.8	26470.6	27920.4	27928.1	28801.4	28696.3	28203	28378.9
	1037.14	26389.8	26519.8	26940.4	26868.1	26764.2	26726.4	28223	28357.9		1037.14	26189.8	26519.8	27940.4	27868.1	28764.2	28726.4	28223	28357.9
	1037.6	26343.8	26483.8	26954.4	26874.4	26728.2	26713.5	28197	28368.9		1037.6	26143.8	26483.8	27954.4	27874.4	28728.2	28713.5	28197	28368.9
	1038.06	26354.6	26413.4	26886.4	26874	26703.4	26703.9	28136	28300.7		1038.06	26154.6	26413.4	27886.4	27874	28703.4	28703.9	28136	28300.7
	1038.52	26435.4	26539.8	26876.4	26906.2	26701.8	26689.2	28184.5	28327.7		1038.52	26235.4	26539.8	27876.4	27906.2	28701.8	28689.2	28184.5	28327.7
	1038.98	26406.2	26468.6	26871.2	26874.2	26709.8	26677.9	28173	28389.9		1038.98	26206.2	26468.6	27871.2	27874.2	28709.8	28677.9	28173	28389.9
	1039.44	26408.2	26457.8	26874.4	26896.6	26753.4	26673.2	28205.5	28336.5		1039.44	26208.2	26457.8	27874.4	27896.6	28753.4	28673.2	28205.5	28336.5
	1039.9	26409	26432.2	26932.4	26878.1	26741.8	26685.8	28197.5	28307.5		1039.9	26209	26432.2	27932.4	27878.1	28741.8	28685.8	28197.5	28307.5
	1040.36	26406.2	26436.2	26904.8	26855.6	26756.6	26668.5	28222.5	28293.3		1040.36	26206.2	26436.2	27904.8	27855.6	28756.6	28668.5	28222.5	28293.3
	1040.82	26323.4	26465.4	26888	26843.2	26706.6	26642.2	28130.5	28372.7		1040.82	26123.4	26465.4	27888	27843.2	28706.6	28642.2	28130.5	28372.7
	1041.27	26403.4	26527	26852.4	26859.3	26719.4	26659.8	28236	28347.3		1041.27	26203.4	26527	27852.4	27859.3	28719.4	28659.8	28236	28347.3
	1041.73	26361	26440.2	26893.6	26860.1	26687	26662.9	28225	28253.1		1041.73	26161	26440.2	27893.6	27860.1	28687	28662.9	28225	28253.1
	1042.19	26317	26425.8	26866	26834.4	26708.6	26662.5	28246.5	28335		1042.19	26117	26425.8	27866	27834.4	28708.6	28662.5	28246.5	28335
	1042.65	26406.6	26411	26895.6	26833.4	26739.4	26642.3	28193.5	28266		1042.65	26206.6	26411	27895.6	27833.4	28739.4	28642.3	28193.5	28266
	1043.11	26352.2	26403.8	26928	26828.7	26751.8	26655.2	28204.5	28296.2		1043.11	26152.2	26403.8	27928	27828.7	28751.8	28655.2	28204.5	28296.2
	1043.57	26330.2	26426.6	26845.2	26798.3	26748.6	26644	28212.5	28405.6		1043.57	26130.2	26426.6	27845.2	27798.3	28748.6	28644	28212.5	28405.6
	1044.03	26341.4	26424.2	26935.6	26793.2	26678.6	26647.9	28118.5	28295.8		1044.03	26141.4	26424.2	27935.6	27793.2	28678.6	28647.9	28118.5	28295.8
	1044.48	26286.2	26434.2	26797.6	26845.2	26726.6	26657.5	28270	28342.1		1044.48	26086.2	26434.2	27797.6	27845.2	28726.6	28657.5	28270	28342.1
	1044.94	26354.6	26457.4	26781.2	26803.6	26682.2	26639.9	28213.5	28304.3		1044.94	26154.6	26457.4	27781.2	27803.6	28682.2	28639.9	28213.5	28304.3
	1045.4	26312.6	26434.6	26826	26830.3	26735	26699.3	28249	28335.8		1045.4	26112.6	26434.6	27826	27830.3	28735	28699.3	28249	28335.8
	1045.86	26384.6	26441	26861.2	26824.6	26747.4	26671.8	28249	28265.6		1045.86	26184.6	26441	27861.2	27824.6	28747.4	28671.8	28249	28265.6
	1046.32	26337.4	26408.2	26902.8	26837.5	26831	26639.9	28222	28274.6		1046.32	26137.4	26408.2	27902.8	27837.5	28831	28639.9	28222	28274.6
	1046.78	26325	26399.4	26876	26803	26767.4	26677.8	28245.5	28420.1		1046.78	26125	26399.4	27876	27803	28767.4	28677.8	28245.5	28420.1
	1047.24	26337.4	26424.2	26893.2	26838.5	26780.2	26665.8	28236	28365.1		1047.24	26137.4	26424.2	27893.2	27838.5	28780.2	28665.8	28236	28365.1
	1047.69	26279.8	26419.8	26834	26816.5	26747.4	26664	28255.5	28423.8		1047.69	26079.8	26419.8	27834	27816.5	28747.4	28664	28255.5	28423.8
	1048.15	26366.6	26416.6	26831.6	26783	26738.6	26668.9	28179.5	28420.8		1048.15	26166.6	26416.6	27831.6	27783	28738.6	28668.9	28179.5	28420.8
	1048.61	26358.6	26429	26822.4	26786.7	26778.6	26630.5	28194.5	28325.9		1048.61	26158.6	26429	27822.4	27786.7	28778.6	28630.5	28194.5	28325.9
	1049.07	26344.6	26373	26920	26813.4	26770.2	26684.5	28224	28361.7		1049.07	26144.6	26373	27920	27813.4	28770.2	28684.5	28224	28361.7
	1049.53	26293	26426.2	26864.4	26809.3	26745	26670	28205.5	28353.2		1049.53	26093	26426.2	27864.4	27809.3	28745	28670	28205.5	28353.2
	1049.99	26374.6	26439	26823.2	26812	26755.4	26698.1	28214.5	28439.1		1049.99	26174.6	26439	27823.2	27812	28755.4	28698.1	28214.5	28439.1
	1050.45	26271	26477.4	26851.6	26813	26739.4	26670.6	28229.5	28355.7		1050.45	26071	26477.4	27851.6	27813	28739.4	28670.6	28229.5	28355.7
	1050.9	26327	26402.6	26863.2	26812.4	26746.2	26697.7	28248	28477.6		1050.9	26127	26402.6	27863.2	27812.4	28746.2	28697.7	28248	28477.6
	1051.36	26355.8	26463.8	26838.8	26807.9	26788.6	26690.7	28269.5	28414.7		1051.36	26155.8	26463.8	27838.8	27807.9	28788.6	28690.7	28269.5	28414.7
	1051.82	26318.2	26459.4	26924	26813.4	26774.6	26685.2	28241.5	28422.1		1051.82	26118.2	26459.4	27924	27813.4	28774.6	28685.2	28241.5	28422.1
	1052.28	26254.6	26433	26843.6	26786.3	26789.4	26688.8	28235.5	28310.4		1052.28	26054.6	26433	27843.6	27786.3	28789.4	28688.8	28235.5	28310.4
	1052.74	26315.4	26341.8	26848.4	26801	26741.4	26699.3	28247.5	28393.9		1052.74	26115.4	26341.8	27848.4	27801	28741.4	28699.3	28247.5	28393.9
	1053.19	26324.6	26421	26896	26809.5	26814.2	26680.4	28286	28393		1053.19	26124.6	26421	27896	27809.5	28814.2	28680.4	28286	28393
	1053.65	26330.2	26397.4	26772.8	26805.9	26753	26675.7	28293	28430.1		1053.65	26130.2	26397.4	27772.8	27805.9	28753	28675.7	28293	28430.1
	1054.11	26365.8	26412.6	26832.4	26822.6	26771.8	26696.6	28208	28403.5		1054.11	26165.8	26412.6	27832.4	27822.6	28771.8	28696.6	28208	28403.5
	1054.57	26328.2	26398.6	26863.2	26811.6	26791.4	26690.3	28312.5	28349.8		1054.57	26128.2	26398.6	27863.2	27811.6	28791.4	28690.3	28312.5	28349.8
	1055.02	26371.4	26409.8	26877.2	26818.5	26724.2	26710.6	28261	28482.1		1055.02	26171.4	26409.8	27877.2	27818.5	28724.2	28710.6	28261	28482.1
	1055.48	26342.2	26378.2	26794.8	26816.7	26791.4	26679.7	28356.5	28389.6		1055.48	26142.2	26378.2	27794.8	27816.7	28791.4	28679.7	28356.5	28389.6
	1055.94	26277.4	26412.2	26851.2	26813.4	26767	26683.4	28184	28456.3		1055.94	26077.4	26412.2	27851.2	27813.4	28767	28683.4	28184	28456.3
	1056.4	26327	26438.6	26812	26809.9	26751.8	26687.5	28199.5	28390.6		1056.4	26127	26438.6	27812	27809.9	28751.8	28687.5	28199.5	28390.6
	1056.85	26235.4	26377.8	26826.4	26788.7	26745.8	26716.5	28361	28480.5		1056.85	26035.4	26377.8	27826.4	27788.7	28745.8	28716.5	28361	28480.5
	1057.31	26293.8	26419.8	26858.8	26803.8	26795.4	26741.4	28301	28581.2		1057.31	26093.8	26419.8	27858.8	27803.8	28795.4	28741.4	28301	28581.2
	1057.77	26291	26431.8	26912.4	26837.7	26767.8	26770.3	28278.5	28642.3		1057.77	26091	26431.8	27912.4	27837.7	28767.8	28770.3	28278.5	28642.3
	1058.23	26371.4	26451.4	26928.4	26821	26851.8	26773.9	28367.5	28678.6		1058.23	26171.4	26451.4	27928.4	27821	28851.8	28773.9	28367.5	28678.6
	1058.69	26443.8	26435	26913.6	26820.3	26793.8	26789.5	28341.5	28675.3		1058.69	26243.8	26435	27913.6	27820.3	28793.8	28789.5	28341.5	28675.3
	1059.14	26373.8	26471.4	26906.8	26850.1	26826.2	26797.1	28375	28727.3		1059.14	26173.8	26471.4	27906.8	27850.1	28826.2	28797.1	28375	28727.3
	1059.6	26305.4	26472.6	26870.8	26870.5	26796.2	26796.9	28425	28778.4		1059.6	26105.4	26472.6	27870.8	27870.5	28796.2	28796.9	28425	28778.4
	1060.06	26317	26469.8	26952	26867.1	26889.8	26852	28463.5	28854.3		1060.06	26117	26469.8	27952	27867.1	28889.8	28852	28463.5	28854.3
	1060.52	26345	26475.8	26863.2	26837.1	26890.2	26854.3	28495.5	28952.6		1060.52	26145	26475.8	27863.2	27837.1	28890.2	28854.3	28495.5	28952.6
	1060.97	26407	26480.6	26874.8	26875.8	26941.4	26901.2	28460	28962.9		1060.97	26207	26480.6	27874.8	27875.8	28941.4	28901.2	28460	28962.9
	1061.43	26403	26587.4	26950.8	26866.4	26881	26945.3	28537.5	29050		1061.43	26203	26587.4	27950.8	27866.4	28881	28945.3	28537.5	29050
	1061.89	26424.6	26617.8	26882	26913.6	26981.8	26930.2	28569	29181.6		1061.89	26224.6	26617.8	27882	27913.6	28981.8	28930.2	28569	29181.6
	1062.34	26428.6	26598.6	26918	26929.3	26970.2	26984.5	28577	29154.7		1062.34	26228.6	26598.6	27918	27929.3	28970.2	28984.5	28577	29154.7
	1062.8	26439.8	26601.4	27003.2	26967.4	27048.6	27022.9	28550	29281		1062.8	26239.8	26601.4	28003.2	27967.4	29048.6	29022.9	28550	29281
	1063.26	26484.2	26568.2	26968.4	26989.7	27044.6	27082.3	28612.5	29328.9		1063.26	26284.2	26568.2	27968.4	27989.7	29044.6	29082.3	28612.5	29328.9
	1063.72	26923	26705.8	27050	27001.3	27094.2	27084.8	28668	29420.1		1063.72	26723	26705.8	28050	28001.3	29094.2	29084.8	28668	29420.1
	1064.17	26777.8	26730.6	27100	27043.9	27153.4	27169.7	28776	29493.6		1064.17	26577.8	26730.6	28100	28043.9	29153.4	29169.7	28776	29493.6
	1064.63	26572.6	26677.4	27103.2	27094.5	27221.8	27206	28781.5	29446.4		1064.63	26372.6	26677.4	28103.2	28094.5	29221.8	29206	28781.5	29446.4
	1065.09	26654.6	26696.2	27148	27077	27228.6	27255.5	28825.5	29449.9		1065.09	26454.6	26696.2	28148	28077	29228.6	29255.5	28825.5	29449.9
	1065.55	26737	26839.8	27168	27146.3	27246.6	27261.8	28815.5	29421		1065.55	26537	26839.8	28168	28146.3	29246.6	29261.8	28815.5	29421
	1066	26772.6	26781.4	27147.6	27177.5	27254.6	27292.8	28876	29413.4		1066	26572.6	26781.4	28147.6	28177.5	29254.6	29292.8	28876	29413.4
	1066.46	26780.2	26873.8	27225.6	27238.7	27271.8	27338.6	28878	29356.1		1066.46	26580.2	26873.8	28225.6	28238.7	29271.8	29338.6	28878	29356.1
	1066.92	26813	26931	27232.8	27339.3	27293.8	27339.8	28847.5	29313.3		1066.92	26613	26931	28232.8	28339.3	29293.8	29339.8	28847.5	29313.3
	1067.37	26893.8	26989	27326.8	27339.1	27270.2	27350.5	28742.5	29316		1067.37	26693.8	26989	28326.8	28339.1	29270.2	29350.5	28742.5	29316
	1067.83	26998.2	27056.6	27318.8	27455	27232.2	27319.8	28924.5	29217.6		1067.83	26798.2	27056.6	28318.8	28455	29232.2	29319.8	28924.5	29217.6
	1068.29	26980.6	27101	27355.2	27373.8	27193.8	27311.3	28828	29097.1		1068.29	26780.6	27101	28355.2	28373.8	29193.8	29311.3	28828	29097.1
	1068.74	27039.4	27107.8	27346	27360.9	27211.8	27255.8	28766	29113.1		1068.74	26839.4	27107.8	28346	28360.9	29211.8	29255.8	28766	29113.1
	1069.2	27036.6	27123	27411.6	27338.3	27175.4	27238.1	28692.5	28987.4		1069.2	26836.6	27123	28411.6	28338.3	29175.4	29238.1	28692.5	28987.4
	1069.66	26983.8	27079.8	27358.4	27321.8	27118.6	27263.4	28739.5	28931		1069.66	26783.8	27079.8	28358.4	28321.8	29118.6	29263.4	28739.5	28931
	1070.11	26935	27129.4	27204.8	27296.9	27089.8	27187.5	28596.5	28889		1070.11	26735	27129.4	28204.8	28296.9	29089.8	29187.5	28596.5	28889
	1070.57	27014.2	27062.6	27317.6	27263.6	26981	27141.9	28699	28819.3		1070.57	26814.2	27062.6	28317.6	28263.6	28981	29141.9	28699	28819.3
	1071.03	26860.6	27017.4	27278.8	27254.5	26990.2	27128.2	28621	28813.3		1071.03	26660.6	27017.4	28278.8	28254.5	28990.2	29128.2	28621	28813.3
	1071.48	26883.4	26895.8	27168	27195.9	26947.4	27073.1	28489.5	28626.1		1071.48	26683.4	26895.8	28168	28195.9	28947.4	29073.1	28489.5	28626.1
	1071.94	26766.2	26873.4	27160.4	27148.4	26897.8	27023.6	28498	28734		1071.94	26566.2	26873.4	28160.4	28148.4	28897.8	29023.6	28498	28734
	1072.4	26644.6	26813	27101.2	27110.8	26888.6	26999.2	28507.5	28554.8		1072.4	26444.6	26813	28101.2	28110.8	28888.6	28999.2	28507.5	28554.8
	1072.85	26659.8	26792.2	27085.2	27077.6	26915.4	26965.2	28465.5	28566.4		1072.85	26459.8	26792.2	28085.2	28077.6	28915.4	28965.2	28465.5	28566.4
	1073.31	26647.4	26755	27061.6	27067.8	26882.2	26942	28510	28570.3		1073.31	26447.4	26755	28061.6	28067.8	28882.2	28942	28510	28570.3
	1073.77	26555.8	26677.4	27023.6	27033.1	26828.2	26899.2	28523.5	28498.7		1073.77	26355.8	26677.4	28023.6	28033.1	28828.2	28899.2	28523.5	28498.7
	1074.22	26548.2	26677	27040.8	26980.1	26797.8	26896.4	28480	28531.9		1074.22	26348.2	26677	28040.8	27980.1	28797.8	28896.4	28480	28531.9
	1074.68	26475.8	26618.6	26978.8	27001.3	26745.8	26838.7	28348	28474.2		1074.68	26275.8	26618.6	27978.8	28001.3	28745.8	28838.7	28348	28474.2
	1075.13	26507.8	26578.2	26936.4	26931.5	26761	26800.3	28454.5	28423		1075.13	26307.8	26578.2	27936.4	27931.5	28761	28800.3	28454.5	28423
	1075.59	26417.8	26504.2	26928.4	26900.9	26779.8	26786	28379	28367.8		1075.59	26217.8	26504.2	27928.4	27900.9	28779.8	28786	28379	28367.8
	1076.05	26353.8	26499.4	26904.4	26857.5	26688.6	26748.5	28352	28458.2		1076.05	26153.8	26499.4	27904.4	27857.5	28688.6	28748.5	28352	28458.2
	1076.5	26375.4	26471	26938	26845	26781.4	26752.7	28295.5	28404.6		1076.5	26175.4	26471	27938	27845	28781.4	28752.7	28295.5	28404.6
	1076.96	26289.4	26413.4	26850	26830.3	26709.4	26752.6	28318.5	28319.7		1076.96	26089.4	26413.4	27850	27830.3	28709.4	28752.6	28318.5	28319.7
	1077.42	26442.6	26445.4	26810.8	26829.7	26686.6	26753.6	28372.5	28341.7		1077.42	26242.6	26445.4	27810.8	27829.7	28686.6	28753.6	28372.5	28341.7
	1077.87	26358.2	26454.2	26847.6	26765.3	26685.8	26700.3	28341.5	28325.3		1077.87	26158.2	26454.2	27847.6	27765.3	28685.8	28700.3	28341.5	28325.3
	1078.33	26377	26425	26883.6	26796.7	26679.8	26687.5	28380	28335.7		1078.33	26177	26425	27883.6	27796.7	28679.8	28687.5	28380	28335.7
	1078.78	26355	26409.4	26836.8	26760.6	26663	26704.7	28245	28284.1		1078.78	26155	26409.4	27836.8	27760.6	28663	28704.7	28245	28284.1
	1079.24	26259.8	26409.8	26730.4	26764.9	26651	26680.7	28274	28365.3		1079.24	26059.8	26409.8	27730.4	27764.9	28651	28680.7	28274	28365.3
	1079.7	26294.6	26341	26759.6	26731.8	26671.4	26671.6	28291	28332.8		1079.7	26094.6	26341	27759.6	27731.8	28671.4	28671.6	28291	28332.8
	1080.15	26229.4	26333.8	26839.2	26715.1	26664.6	26641.8	28296.5	28304.8		1080.15	26029.4	26333.8	27839.2	27715.1	28664.6	28641.8	28296.5	28304.8
	1080.61	26243	26336.2	26810.4	26728.5	26727	26631.8	28338	28302.8		1080.61	26043	26336.2	27810.4	27728.5	28727	28631.8	28338	28302.8
	1081.06	26197.4	26343	26730.8	26751.8	26568.6	26669.8	28308.5	28331.6		1081.06	25997.4	26343	27730.8	27751.8	28568.6	28669.8	28308.5	28331.6
	1081.52	26266.6	26332.2	26784.4	26714.9	26683	26669.9	28416.5	28263.2		1081.52	26066.6	26332.2	27784.4	27714.9	28683	28669.9	28416.5	28263.2
	1081.98	26253	26370.6	26743.6	26721.8	26637.8	26631.6	28351	28340		1081.98	26053	26370.6	27743.6	27721.8	28637.8	28631.6	28351	28340
	1082.43	26294.2	26344.2	26782.8	26728.7	26633.8	26635.6	28236	28351.6		1082.43	26094.2	26344.2	27782.8	27728.7	28633.8	28635.6	28236	28351.6
	1082.89	26204.2	26323.8	26754.8	26744.7	26591.8	26682	28231.5	28336.4		1082.89	26004.2	26323.8	27754.8	27744.7	28591.8	28682	28231.5	28336.4
	1083.34	26213	26321.8	26741.6	26748.7	26583	26637.6	28296.5	28373.2		1083.34	26013	26321.8	27741.6	27748.7	28583	28637.6	28296.5	28373.2
	1083.8	26238.2	26293	26778	26712.6	26627.4	26625.6	28337.5	28287.2		1083.8	26038.2	26293	27778	27712.6	28627.4	28625.6	28337.5	28287.2
	1084.25	26197.4	26285.8	26742.8	26672.8	26579.8	26610.6	28204	28474.4		1084.25	25997.4	26285.8	27742.8	27672.8	28579.8	28610.6	28204	28474.4
	1084.71	26309.4	26291.4	26784.8	26693.7	26538.2	26593.5	28268	28542.8		1084.71	26109.4	26291.4	27784.8	27693.7	28538.2	28593.5	28268	28542.8
	1085.17	26284.2	26322.2	26744.8	26744.5	26609.4	26631.1	28260.5	28381.5		1085.17	26084.2	26322.2	27744.8	27744.5	28609.4	28631.1	28260.5	28381.5
	1085.62	26230.6	26303.4	26776	26730	26614.2	26609	28243	28326.3		1085.62	26030.6	26303.4	27776	27730	28614.2	28609	28243	28326.3
	1086.08	26279.8	26314.2	26720	26736.3	26613.4	26615.8	28225.5	28362.7		1086.08	26079.8	26314.2	27720	27736.3	28613.4	28615.8	28225.5	28362.7
	1086.53	26175	26285	26780.8	26714.7	26654.6	26642.7	28391	28339.5		1086.53	25975	26285	27780.8	27714.7	28654.6	28642.7	28391	28339.5
	1086.99	26319.8	26295.8	26803.6	26725.3	26637.4	26612.8	28315.5	28392.3		1086.99	26119.8	26295.8	27803.6	27725.3	28637.4	28612.8	28315.5	28392.3
	1087.44	26299.4	26251	26708.4	26721.8	26571.4	26606.5	28294.5	28385.9		1087.44	26099.4	26251	27708.4	27721.8	28571.4	28606.5	28294.5	28385.9
	1087.9	26246.6	26350.2	26726.8	26687.3	26592.6	26613.8	28301	28275.9		1087.9	26046.6	26350.2	27726.8	27687.3	28592.6	28613.8	28301	28275.9
	1088.35	26227.8	26274.2	26758	26715.7	26611.4	26611.2	28351	28374.3		1088.35	26027.8	26274.2	27758	27715.7	28611.4	28611.2	28351	28374.3
	1088.81	26299.8	26281.8	26711.2	26701.6	26527.4	26609.3	28337.5	28385.9		1088.81	26099.8	26281.8	27711.2	27701.6	28527.4	28609.3	28337.5	28385.9
	1089.26	26248.6	26234.6	26755.2	26770	26534.6	26604.2	28398	28347.1		1089.26	26048.6	26234.6	27755.2	27770	28534.6	28604.2	28398	28347.1
	1089.72	26301.4	26306.2	26807.2	26766.5	26615.8	26585.3	28389	28400.3		1089.72	26101.4	26306.2	27807.2	27766.5	28615.8	28585.3	28389	28400.3
	1090.17	26288.6	26301.4	26728	26735.5	26602.2	26624.7	28413.5	28471.5		1090.17	26088.6	26301.4	27728	27735.5	28602.2	28624.7	28413.5	28471.5
	1090.63	26278.2	26292.6	26734.8	26704.1	26610.6	26596.3	28364	28349.1		1090.63	26078.2	26292.6	27734.8	27704.1	28610.6	28596.3	28364	28349.1
	1091.08	26260.6	26253.4	26770	26712	26563.8	26596.5	28281.5	28320.7		1091.08	26060.6	26253.4	27770	27712	28563.8	28596.5	28281.5	28320.7
	1091.54	26303	26293	26715.2	26669	26611.4	26606.4	28371.5	28392.3		1091.54	26103	26293	27715.2	27669	28611.4	28606.4	28371.5	28392.3
	1091.99	26201.8	26266.6	26778	26707.1	26609	26588.9	28388.5	28429.9		1091.99	26001.8	26266.6	27778	27707.1	28609	28588.9	28388.5	28429.9
	1092.45	26235.8	26270.2	26712.4	26708.3	26563	26612.4	28418.5	28401.5		1092.45	26035.8	26270.2	27712.4	27708.3	28563	28612.4	28418.5	28401.5
	1092.9	26258.2	26291	26744	26695.3	26602.6	26623.1	28340.5	28372.3		1092.9	26058.2	26291	27744	27695.3	28602.6	28623.1	28340.5	28372.3
	1093.36	26221.8	26305	26731.2	26742	26562.2	26632.3	28329.5	28419.1		1093.36	26021.8	26305	27731.2	27742	28562.2	28632.3	28329.5	28419.1
	1093.81	26211.8	26312.6	26732.4	26718.5	26573.4	26612.3	28298	28444.3		1093.81	26011.8	26312.6	27732.4	27718.5	28573.4	28612.3	28298	28444.3
	1094.27	26229.4	26261.8	26820.4	26669.8	26594.2	26616.3	28376.5	28471.4		1094.27	26029.4	26261.8	27820.4	27669.8	28594.2	28616.3	28376.5	28471.4
	1094.72	26171	26286.6	26738	26674.7	26551	26614.5	28345	28382.2		1094.72	25971	26286.6	27738	27674.7	28551	28614.5	28345	28382.2
	1095.18	26254.6	26294.2	26747.6	26678	26558.2	26617.8	28511.5	28414.6		1095.18	26054.6	26294.2	27747.6	27678	28558.2	28617.8	28511.5	28414.6
	1095.63	26240.2	26252.2	26716.4	26693.5	26530.2	26661.2	28411	28491		1095.63	26040.2	26252.2	27716.4	27693.5	28530.2	28661.2	28411	28491
	1096.09	26230.6	26261.4	26778.8	26695.7	26566.6	26640.3	28415	28508.6		1096.09	26030.6	26261.4	27778.8	27695.7	28566.6	28640.3	28415	28508.6
	1096.54	26204.2	26251.8	26788.4	26697.7	26589	26605.3	28377.5	28448.2		1096.54	26004.2	26251.8	27788.4	27697.7	28589	28605.3	28377.5	28448.2
	1097	26310.6	26251.8	26708.8	26717.1	26554.2	26592.5	28403.5	28552.6		1097	26110.6	26251.8	27708.8	27717.1	28554.2	28592.5	28403.5	28552.6
	1097.45	26290.2	26280.2	26721.2	26702.4	26585	26640.1	28454.5	28518.2		1097.45	26090.2	26280.2	27721.2	27702.4	28585	28640.1	28454.5	28518.2
	1097.91	26259.4	26275.8	26752.8	26683.9	26541	26595.7	28425	28401.3		1097.91	26059.4	26275.8	27752.8	27683.9	28541	28595.7	28425	28401.3
	1098.36	26281	26306.6	26788.4	26737.3	26513.8	26602.7	28451	28516.5		1098.36	26081	26306.6	27788.4	27737.3	28513.8	28602.7	28451	28516.5
	1098.82	26255	26255.4	26783.6	26688.4	26566.2	26624.4	28390	28520.9		1098.82	26055	26255.4	27783.6	27688.4	28566.2	28624.4	28390	28520.9
	1099.27	26294.6	26364.2	26788	26741	26604.2	26623.8	28477	28478.9		1099.27	26094.6	26364.2	27788	27741	28604.2	28623.8	28477	28478.9
	1099.72	26320.2	26257.8	26759.6	26678.8	26595	26607.7	28619.5	28497.7		1099.72	26120.2	26257.8	27759.6	27678.8	28595	28607.7	28619.5	28497.7
	1100.18	26300.2	26260.2	26735.2	26731.8	26588.6	26651.4	28493.5	28548.4		1100.18	26100.2	26260.2	27735.2	27731.8	28588.6	28651.4	28493.5	28548.4
	1100.63	26309	26227	26732.4	26717.7	26578.2	26623.3	28534	28557.2		1100.63	26109	26227	27732.4	27717.7	28578.2	28623.3	28534	28557.2
	1101.09	26224.2	26255.4	26741.6	26697.5	26607	26613.4	28487	28592.4		1101.09	26024.2	26255.4	27741.6	27697.5	28607	28613.4	28487	28592.4
	1101.54	26307	26308.2	26824.8	26703.5	26591.4	26631.3	28527.5	28547.9		1101.54	26107	26308.2	27824.8	27703.5	28591.4	28631.3	28527.5	28547.9
	1102	26251.8	26220.2	26766.8	26714.1	26562.6	26625.7	28480	28607.1		1102	26051.8	26220.2	27766.8	27714.1	28562.6	28625.7	28480	28607.1
	1102.45	26289	26289.8	26756.4	26689.6	26574.6	26649.9	28500.5	28518.3		1102.45	26089	26289.8	27756.4	27689.6	28574.6	28649.9	28500.5	28518.3
	1102.91	26293.8	26256.6	26772.4	26708.5	26523	26653.7	28429	28495.4		1102.91	26093.8	26256.6	27772.4	27708.5	28523	28653.7	28429	28495.4
	1103.36	26329.4	26295.4	26754	26673.1	26530.2	26633.4	28470	28587.4		1103.36	26129.4	26295.4	27754	27673.1	28530.2	28633.4	28470	28587.4
	1103.81	26263.4	26255.8	26753.6	26733.2	26563.8	26654.5	28490.5	28533.8		1103.81	26063.4	26255.8	27753.6	27733.2	28563.8	28654.5	28490.5	28533.8
	1104.27	26294.6	26290.2	26680.8	26735.9	26495.4	26624	28448.5	28546.1		1104.27	26094.6	26290.2	27680.8	27735.9	28495.4	28624	28448.5	28546.1
	1104.72	26312.6	26299.4	26788.4	26709.6	26572.2	26671	28480.5	28622.9		1104.72	26112.6	26299.4	27788.4	27709.6	28572.2	28671	28480.5	28622.9
	1105.18	26326.6	26261.4	26812	26716.5	26575	26685.4	28519.5	28570		1105.18	26126.6	26261.4	27812	27716.5	28575	28685.4	28519.5	28570
	1105.63	26254.6	26305.8	26783.2	26730.2	26535	26621.3	28490	28634.8		1105.63	26054.6	26305.8	27783.2	27730.2	28535	28621.3	28490	28634.8
	1106.08	26230.2	26293.4	26774	26706.5	26556.6	26637.1	28537.5	28573.9		1106.08	26030.2	26293.4	27774	27706.5	28556.6	28637.1	28537.5	28573.9
	1106.54	26287.8	26214.6	26737.6	26695.1	26564.2	26616	28582.5	28649		1106.54	26087.8	26214.6	27737.6	27695.1	28564.2	28616	28582.5	28649
	1106.99	26246.6	26264.2	26740.8	26731.8	26605.4	26641.3	28542	28618.2		1106.99	26046.6	26264.2	27740.8	27731.8	28605.4	28641.3	28542	28618.2
	1107.44	26315.8	26286.2	26736.8	26693	26530.6	26636.8	28443.5	28625.3		1107.44	26115.8	26286.2	27736.8	27693	28530.6	28636.8	28443.5	28625.3
	1107.9	26259	26287.4	26714	26713.9	26576.6	26607.7	28557	28678.1		1107.9	26059	26287.4	27714	27713.9	28576.6	28607.7	28557	28678.1
	1108.35	26302.6	26239	26778.8	26707.5	26608.2	26617.1	28541	28670.8		1108.35	26102.6	26239	27778.8	27707.5	28608.2	28617.1	28541	28670.8
	1108.81	26276.6	26300.6	26812	26715.3	26568.6	26618.4	28613	28680.7		1108.81	26076.6	26300.6	27812	27715.3	28568.6	28618.4	28613	28680.7
	1109.26	26318.2	26327	26744.8	26720	26549	26643.2	28522.5	28652.6		1109.26	26118.2	26327	27744.8	27720	28549	28643.2	28522.5	28652.6
	1109.71	26311.8	26300.6	26756	26683	26530.6	26634.9	28562	28655		1109.71	26111.8	26300.6	27756	27683	28530.6	28634.9	28562	28655
	1110.17	26374.6	26270.6	26814	26705.1	26566.2	26631.8	28562	28669.3		1110.17	26174.6	26270.6	27814	27705.1	28566.2	28631.8	28562	28669.3
	1110.62	26279.4	26205.4	26768.4	26735.9	26536.6	26652.1	28583.5	28681.6		1110.62	26079.4	26205.4	27768.4	27735.9	28536.6	28652.1	28583.5	28681.6
	1111.07	26285.8	26209.4	26753.6	26707.5	26541.8	26647.7	28538.5	28605.9		1111.07	26085.8	26209.4	27753.6	27707.5	28541.8	28647.7	28538.5	28605.9
	1111.53	26252.6	26231.8	26777.6	26702.4	26536.2	26581.7	28554	28589.4		1111.53	26052.6	26231.8	27777.6	27702.4	28536.2	28581.7	28554	28589.4
	1111.98	26353.8	26287.4	26720	26669	26547.4	26627.7	28520.5	28702.9		1111.98	26153.8	26287.4	27720	27669	28547.4	28627.7	28520.5	28702.9
	1112.44	26335	26233.4	26732.8	26708.3	26567	26616	28480.5	28655.6		1112.44	26135	26233.4	27732.8	27708.3	28567	28616	28480.5	28655.6
	1112.89	26299.8	26244.2	26780.8	26684.5	26583.8	26601.5	28551.5	28627.5		1112.89	26099.8	26244.2	27780.8	27684.5	28583.8	28601.5	28551.5	28627.5
	1113.34	26272.2	26246.6	26730.8	26742.8	26551.4	26635.6	28550	28691		1113.34	26072.2	26246.6	27730.8	27742.8	28551.4	28635.6	28550	28691
	1113.79	26315.4	26233.4	26733.6	26688.4	26535.4	26606.3	28576	28635.7		1113.79	26115.4	26233.4	27733.6	27688.4	28535.4	28606.3	28576	28635.7
	1114.25	26195	26215	26702.8	26651.6	26522.6	26614.1	28637.5	28626		1114.25	25995	26215	27702.8	27651.6	28522.6	28614.1	28637.5	28626
	1114.7	26306.2	26266.2	26653.6	26720.2	26531.4	26601.3	28656	28676.7		1114.7	26106.2	26266.2	27653.6	27720.2	28531.4	28601.3	28656	28676.7
	1115.15	26276.2	26230.2	26706.4	26683.9	26545.8	26612.5	28643	28680.2		1115.15	26076.2	26230.2	27706.4	27683.9	28545.8	28612.5	28643	28680.2
	1115.61	26288.2	26255.8	26748	26713.9	26547	26626.4	28710.5	28623.2		1115.61	26088.2	26255.8	27748	27713.9	28547	28626.4	28710.5	28623.2
	1116.06	26243.8	26247.4	26756.4	26668	26571	26641.9	28555.5	28662.3		1116.06	26043.8	26247.4	27756.4	27668	28571	28641.9	28555.5	28662.3
	1116.52	26259	26235.8	26798.4	26700	26497.4	26618.1	28594.5	28601.3		1116.52	26059	26235.8	27798.4	27700	28497.4	28618.1	28594.5	28601.3
	1116.97	26281.4	26267.4	26653.6	26713.9	26493.8	26632.2	28605	28672.4		1116.97	26081.4	26267.4	27653.6	27713.9	28493.8	28632.2	28605	28672.4
	1117.42	26297.4	26241	26763.2	26695.3	26563.4	26640.1	28592.5	28765.1		1117.42	26097.4	26241	27763.2	27695.3	28563.4	28640.1	28592.5	28765.1
	1117.87	26260.2	26231	26745.2	26693.5	26511	26640.5	28630	28642.9		1117.87	26060.2	26231	27745.2	27693.5	28511	28640.5	28630	28642.9
	1118.33	26270.2	26228.2	26712.4	26714.7	26573.8	26652.9	28644	28726.7		1118.33	26070.2	26228.2	27712.4	27714.7	28573.8	28652.9	28644	28726.7
	1118.78	26285.4	26250.2	26774.8	26693.2	26566.2	26637	28708	28707		1118.78	26085.4	26250.2	27774.8	27693.2	28566.2	28637	28708	28707
	1119.23	26303	26275.4	26702.4	26673.1	26551	26624.2	28673	28764.4		1119.23	26103	26275.4	27702.4	27673.1	28551	28624.2	28673	28764.4
	1119.69	26242.6	26252.2	26683.6	26705.5	26579.4	26622.7	28638.5	28740.6		1119.69	26042.6	26252.2	27683.6	27705.5	28579.4	28622.7	28638.5	28740.6
	1120.14	26254.2	26193	26746.4	26680.6	26519	26621.6	28691	28776.5		1120.14	26054.2	26193	27746.4	27680.6	28519	28621.6	28691	28776.5
	1120.59	26274.6	26242.2	26743.6	26676.1	26553.4	26623.3	28669.5	28659.9		1120.59	26074.6	26242.2	27743.6	27676.1	28553.4	28623.3	28669.5	28659.9
	1121.05	26310.2	26247	26800	26679.4	26550.6	26657.4	28705.5	28710.9		1121.05	26110.2	26247	27800	27679.4	28550.6	28657.4	28705.5	28710.9
	1121.5	26293	26228.6	26784	26673.3	26504.6	26603.5	28697.5	28765.9		1121.5	26093	26228.6	27784	27673.3	28504.6	28603.5	28697.5	28765.9
	1121.95	26359.8	26182.2	26706.8	26669.6	26555.8	26642.9	28649.5	28796.9		1121.95	26159.8	26182.2	27706.8	27669.6	28555.8	28642.9	28649.5	28796.9
	1122.4	26249.4	26229.4	26703.2	26658	26556.6	26610.1	28665.5	28765.1		1122.4	26049.4	26229.4	27703.2	27658	28556.6	28610.1	28665.5	28765.1
	1122.85	26286.2	26293.8	26710	26696.1	26617	26619.8	28691.5	28735.7		1122.85	26086.2	26293.8	27710	27696.1	28617	28619.8	28691.5	28735.7
	1123.31	26317	26223	26784.4	26697.5	26556.6	26640.8	28694.5	28798.6		1123.31	26117	26223	27784.4	27697.5	28556.6	28640.8	28694.5	28798.6
	1123.76	26277.8	26241	26804.8	26697.7	26556.6	26604.2	28696.5	28790.8		1123.76	26077.8	26241	27804.8	27697.7	28556.6	28604.2	28696.5	28790.8
	1124.21	26505.4	26310.6	26714	26693.9	26550.6	26615.7	28660.5	28778.6		1124.21	26305.4	26310.6	27714	27693.9	28550.6	28615.7	28660.5	28778.6
	1124.67	26344.2	26253	26741.6	26709.8	26578.6	26589.5	28667.5	28901.5		1124.67	26144.2	26253	27741.6	27709.8	28578.6	28589.5	28667.5	28901.5
	1125.12	26343.8	26249	26705.2	26729	26541.8	26605.5	28630	28857.7		1125.12	26143.8	26249	27705.2	27729	28541.8	28605.5	28630	28857.7
	1125.57	26280.6	26253.4	26754.8	26702.4	26519.4	26632.4	28758	28807.8		1125.57	26080.6	26253.4	27754.8	27702.4	28519.4	28632.4	28758	28807.8
	1126.02	26375.4	26221.8	26757.6	26680.4	26533	26624.1	28754.5	28800.8		1126.02	26175.4	26221.8	27757.6	27680.4	28533	28624.1	28754.5	28800.8
	1126.48	26310.6	26273.4	26751.6	26733.2	26597	26617.6	28752	28830.1		1126.48	26110.6	26273.4	27751.6	27733.2	28597	28617.6	28752	28830.1
	1126.93	26321.4	26294.6	26804.4	26700.8	26578.6	26619	28705	28861		1126.93	26121.4	26294.6	27804.4	27700.8	28578.6	28619	28705	28861
	1127.38	26228.2	26248.2	26776	26688.8	26546.2	26616.4	28763.5	28808.4		1127.38	26028.2	26248.2	27776	27688.8	28546.2	28616.4	28763.5	28808.4
	1127.83	26301	26242.6	26727.2	26658.4	26592.6	26582.5	28688	28818.1		1127.83	26101	26242.6	27727.2	27658.4	28592.6	28582.5	28688	28818.1
	1128.28	26310.2	26267.4	26739.2	26700	26566.6	26617.6	28770	28939.8		1128.28	26110.2	26267.4	27739.2	27700	28566.6	28617.6	28770	28939.8
	1128.74	26351.8	26247.4	26781.2	26690	26555	26620.5	28703.5	28783.5		1128.74	26151.8	26247.4	27781.2	27690	28555	28620.5	28703.5	28783.5
	1129.19	26298.2	26251.4	26700	26750.2	26601.4	26630	28644	28864		1129.19	26098.2	26251.4	27700	27750.2	28601.4	28630	28644	28864
	1129.64	26385	26307	26732.8	26685.7	26590.2	26618.7	28771.5	28900.9		1129.64	26185	26307	27732.8	27685.7	28590.2	28618.7	28771.5	28900.9
	1130.09	26376.2	26243.8	26720.8	26723.4	26587.4	26650.1	28731.5	28786.1		1130.09	26176.2	26243.8	27720.8	27723.4	28587.4	28650.1	28731.5	28786.1
	1130.55	26330.6	26236.6	26712.4	26713.2	26564.2	26629.7	28734.5	28877		1130.55	26130.6	26236.6	27712.4	27713.2	28564.2	28629.7	28734.5	28877
	1131	26315.4	26252.6	26720.8	26724.7	26585.4	26609.1	28779	28879.4		1131	26115.4	26252.6	27720.8	27724.7	28585.4	28609.1	28779	28879.4
	1131.45	26378.2	26223	26740.4	26702.6	26559.4	26601.6	28749	28938.7		1131.45	26178.2	26223	27740.4	27702.6	28559.4	28601.6	28749	28938.7
	1131.9	26337.8	26307	26766.4	26690.8	26606.2	26629.1	28775	28755.9		1131.9	26137.8	26307	27766.4	27690.8	28606.2	28629.1	28775	28755.9
	1132.35	26345.4	26266.2	26752.4	26740.4	26580.2	26651.3	28670.5	28890		1132.35	26145.4	26266.2	27752.4	27740.4	28580.2	28651.3	28670.5	28890
	1132.8	26404.2	26206.2	26740.4	26691.4	26573.8	26614	28837	28878.4		1132.8	26204.2	26206.2	27740.4	27691.4	28573.8	28614	28837	28878.4
	1133.26	26364.2	26197	26684.8	26714.3	26577.8	26590.9	28802	28949.2		1133.26	26164.2	26197	27684.8	27714.3	28577.8	28590.9	28802	28949.2
	1133.71	26327	26253.4	26774.8	26682.4	26592.2	26599.3	28814.5	28902.4		1133.71	26127	26253.4	27774.8	27682.4	28592.2	28599.3	28814.5	28902.4
	1134.16	26351.8	26210.6	26767.2	26704.9	26632.6	26606.3	28799.5	28850.8		1134.16	26151.8	26210.6	27767.2	27704.9	28632.6	28606.3	28799.5	28850.8
	1134.61	26377.4	26267	26698.8	26735.5	26577	26638	28810	28876.4		1134.61	26177.4	26267	27698.8	27735.5	28577	28638	28810	28876.4
	1135.06	26339.8	26283	26727.6	26698.6	26607.8	26634.3	28765.5	28909.2		1135.06	26139.8	26283	27727.6	27698.6	28607.8	28634.3	28765.5	28909.2
	1135.52	26349.4	26282.2	26810.8	26717.1	26575	26671.8	28762	28992.7		1135.52	26149.4	26282.2	27810.8	27717.1	28575	28671.8	28762	28992.7
	1135.97	26333.4	26311.4	26768.4	26692.6	26631.8	26605	28793	28940.3		1135.97	26133.4	26311.4	27768.4	27692.6	28631.8	28605	28793	28940.3
	1136.42	26391.8	26281.4	26758.8	26712.2	26612.2	26618.4	28833	28957.9		1136.42	26191.8	26281.4	27758.8	27712.2	28612.2	28618.4	28833	28957.9
	1136.87	26353	26311.8	26727.6	26691	26629.8	26635	28814.5	28867		1136.87	26153	26311.8	27727.6	27691	28629.8	28635	28814.5	28867
	1137.32	26379.4	26249.4	26748.8	26698.6	26647.4	26628.1	28928	28972.9		1137.32	26179.4	26249.4	27748.8	27698.6	28647.4	28628.1	28928	28972.9
	1137.77	26383.4	26258.6	26697.2	26678.6	26632.6	26634	28870.5	29038.5		1137.77	26183.4	26258.6	27697.2	27678.6	28632.6	28634	28870.5	29038.5
	1138.23	26363	26246.2	26750.8	26717.9	26622.2	26602.1	28978	28976.8		1138.23	26163	26246.2	27750.8	27717.9	28622.2	28602.1	28978	28976.8
	1138.68	26381.8	26289.8	26683.6	26709	26591	26628.9	28828	28891.5		1138.68	26181.8	26289.8	27683.6	27709	28591	28628.9	28828	28891.5
	1139.13	26359.8	26289.8	26694.4	26727.7	26619	26611.3	28823	28954.2		1139.13	26159.8	26289.8	27694.4	27727.7	28619	28611.3	28823	28954.2
	1139.58	26362.6	26287.8	26766.8	26711.2	26644.6	26616	28849.5	28987.6		1139.58	26162.6	26287.8	27766.8	27711.2	28644.6	28616	28849.5	28987.6
	1140.03	26359	26249.4	26709.6	26693.9	26642.6	26615.7	28937	28930.3		1140.03	26159	26249.4	27709.6	27693.9	28642.6	28615.7	28937	28930.3
	1140.48	26438.2	26298.6	26729.2	26685.3	26596.6	26660.3	28922.5	28949.4		1140.48	26238.2	26298.6	27729.2	27685.3	28596.6	28660.3	28922.5	28949.4
	1140.93	26422.2	26297	26716.4	26710.2	26649	26628.7	28833.5	28924		1140.93	26222.2	26297	27716.4	27710.2	28649	28628.7	28833.5	28924
	1141.39	26400.6	26287.8	26768	26701.8	26607.8	26616.1	28868	28950.6		1141.39	26200.6	26287.8	27768	27701.8	28607.8	28616.1	28868	28950.6
	1141.84	26393	26253.8	26758.4	26663.5	26590.6	26614.1	28885	29000.1		1141.84	26193	26253.8	27758.4	27663.5	28590.6	28614.1	28885	29000.1
	1142.29	26370.2	26360.2	26763.2	26705.3	26572.6	26612.4	28821	28959.5		1142.29	26170.2	26360.2	27763.2	27705.3	28572.6	28612.4	28821	28959.5
	1142.74	26388.6	26503.8	26750.8	26683.9	26659	26641	28947.5	29000.9		1142.74	26188.6	26503.8	27750.8	27683.9	28659	28641	28947.5	29000.9
	1143.19	26450.6	26432.6	26675.6	26723.2	26660.2	26620.1	28937	29099.1		1143.19	26250.6	26432.6	27675.6	27723.2	28660.2	28620.1	28937	29099.1
	1143.64	26449.4	26367.4	26739.2	26706.5	26593.8	26657.3	28857	29021.3		1143.64	26249.4	26367.4	27739.2	27706.5	28593.8	28657.3	28857	29021.3
	1144.09	26402.6	26418.2	26756	26690.4	26631.8	26610.6	28834.5	28893.8		1144.09	26202.6	26418.2	27756	27690.4	28631.8	28610.6	28834.5	28893.8
	1144.54	26376.6	26346.6	26718.4	26684.5	26674.6	26610.7	28742	28936.8		1144.54	26176.6	26346.6	27718.4	27684.5	28674.6	28610.7	28742	28936.8
	1144.99	26399.8	26402.6	26679.2	26705.7	26674.2	26622	28869	28979.7		1144.99	26199.8	26402.6	27679.2	27705.7	28674.2	28622	28869	28979.7
	1145.45	26349.4	26315	26740.4	26694.5	26629.4	26620.9	28803.5	29015		1145.45	26149.4	26315	27740.4	27694.5	28629.4	28620.9	28803.5	29015
	1145.9	26394.2	26303	26724	26696.7	26619	26598	28858.5	28887.2		1145.9	26194.2	26303	27724	27696.7	28619	28598	28858.5	28887.2
	1146.35	26409	26313.8	26716.8	26681.2	26603.8	26621	28833	28969.7		1146.35	26209	26313.8	27716.8	27681.2	28603.8	28621	28833	28969.7
	1146.8	26374.2	26265.4	26724.4	26692.8	26624.6	26612.7	28891.5	29010.2		1146.8	26174.2	26265.4	27724.4	27692.8	28624.6	28612.7	28891.5	29010.2
	1147.25	26434.2	26269.8	26774.8	26675.9	26615	26584.9	28854	29004.2		1147.25	26234.2	26269.8	27774.8	27675.9	28615	28584.9	28854	29004.2
	1147.7	26386.2	26257.4	26620	26687.5	26607.4	26597.7	28831.5	29001.9		1147.7	26186.2	26257.4	27620	27687.5	28607.4	28597.7	28831.5	29001.9
	1148.15	26319.8	26277.8	26739.2	26702	26644.6	26615.3	28774.5	28974.4		1148.15	26119.8	26277.8	27739.2	27702	28644.6	28615.3	28774.5	28974.4
	1148.6	26307	26398.6	26721.6	26712.2	26658.2	26609.6	28940.5	29032.8		1148.6	26107	26398.6	27721.6	27712.2	28658.2	28609.6	28940.5	29032.8
	1149.05	26339.8	26414.6	26734.4	26684.5	26667.4	26608.7	28841	28893.6		1149.05	26139.8	26414.6	27734.4	27684.5	28667.4	28608.7	28841	28893.6
	1149.5	26307.8	26377	26700.8	26695.9	26642.6	26603.1	28806.5	28938.5		1149.5	26107.8	26377	27700.8	27695.9	28642.6	28603.1	28806.5	28938.5
	1149.95	26371.8	26324.2	26697.2	26637.8	26690.2	26568.4	28853	28999.3		1149.95	26171.8	26324.2	27697.2	27637.8	28690.2	28568.4	28853	28999.3
	1150.4	26333	26255.4	26597.6	26707.1	26666.6	26586.8	28819.5	28962.4		1150.4	26133	26255.4	27597.6	27707.1	28666.6	28586.8	28819.5	28962.4
	1150.85	26343	26232.2	26704.4	26698.6	26622.6	26598.2	28851.5	28914		1150.85	26143	26232.2	27704.4	27698.6	28622.6	28598.2	28851.5	28914
	1151.3	26372.6	26247.4	26685.6	26680	26604.2	26619.6	28910.5	28936.4		1151.3	26172.6	26247.4	27685.6	27680	28604.2	28619.6	28910.5	28936.4
	1151.76	26361	26273	26768.8	26670.8	26636.2	26573	28818.5	28971.9		1151.76	26161	26273	27768.8	27670.8	28636.2	28573	28818.5	28971.9
	1152.21	26362.2	26215.4	26680.8	26660.6	26571.4	26576.3	28827.5	28954.2		1152.21	26162.2	26215.4	27680.8	27660.6	28571.4	28576.3	28827.5	28954.2
	1152.66	26314.2	26274.2	26710.8	26809.3	26605.8	26591.3	28902.5	28892.1		1152.66	26114.2	26274.2	27710.8	27809.3	28605.8	28591.3	28902.5	28892.1
	1153.11	26372.6	26272.2	26685.6	26655.1	26554.2	26582.9	28784	28987.2		1153.11	26172.6	26272.2	27685.6	27655.1	28554.2	28582.9	28784	28987.2
	1153.56	26307.8	26247.8	26576.4	26657.5	26590.6	26557.8	28770.5	28893.9		1153.56	26107.8	26247.8	27576.4	27657.5	28590.6	28557.8	28770.5	28893.9
	1154.01	26253.4	26205.8	26600.4	26627	26575.4	26550.8	28874	28927.8		1154.01	26053.4	26205.8	27600.4	27627	28575.4	28550.8	28874	28927.8
	1154.46	26312.2	26243.4	26688.8	26642	26613	26577.9	28829.5	28981.2		1154.46	26112.2	26243.4	27688.8	27642	28613	28577.9	28829.5	28981.2
	1154.91	26292.6	26278.2	26628	26635.5	26592.2	26584.7	28918.5	28919.1		1154.91	26092.6	26278.2	27628	27635.5	28592.2	28584.7	28918.5	28919.1
	1155.36	26273.8	26310.2	26656.4	26623.1	26573.8	26546.7	28839	28896.1		1155.36	26073.8	26310.2	27656.4	27623.1	28573.8	28546.7	28839	28896.1
	1155.81	26281	26265.4	26584	26680.8	26621.4	26542.5	28840	28921.1		1155.81	26081	26265.4	27584	27680.8	28621.4	28542.5	28840	28921.1
	1156.26	26261	26221	26616.8	26636.1	26552.2	26539.5	28750	28895.7		1156.26	26061	26221	27616.8	27636.1	28552.2	28539.5	28750	28895.7
	1156.71	26338.6	26211.8	26634	26663.1	26598.6	26549.6	28763	28858.6		1156.71	26138.6	26211.8	27634	27663.1	28598.6	28549.6	28763	28858.6
	1157.16	26294.6	26236.6	26622.8	26704.5	26662.6	26552.6	28814	29030		1157.16	26094.6	26236.6	27622.8	27704.5	28662.6	28552.6	28814	29030
	1157.61	26308.2	26278.2	26572	26643.7	26592.2	26531.2	28827.5	28991.3		1157.61	26108.2	26278.2	27572	27643.7	28592.2	28531.2	28827.5	28991.3
	1158.06	26376.2	26270.2	26678.4	26664.5	26609.4	26525.9	28835.5	28975.1		1158.06	26176.2	26270.2	27678.4	27664.5	28609.4	28525.9	28835.5	28975.1
	1158.51	26365.4	26267.4	26616	26690.2	26625	26551	28829.5	28972.8		1158.51	26165.4	26267.4	27616	27690.2	28625	28551	28829.5	28972.8
	1158.96	26322.2	26237.4	26649.2	26662.7	26666.2	26557.5	28761.5	28920		1158.96	26122.2	26237.4	27649.2	27662.7	28666.2	28557.5	28761.5	28920
	1159.41	26361.8	26263	26652.8	26616.8	26628.6	26559.8	28858.5	28988.1		1159.41	26161.8	26263	27652.8	27616.8	28628.6	28559.8	28858.5	28988.1
	1159.86	26368.6	26296.2	26657.6	26680.4	26659.8	26571.6	28924.5	28979.8		1159.86	26168.6	26296.2	27657.6	27680.4	28659.8	28571.6	28924.5	28979.8
	1160.31	26390.6	26217.4	26633.6	26654.5	26587.4	26553.5	28948	29026.2		1160.31	26190.6	26217.4	27633.6	27654.5	28587.4	28553.5	28948	29026.2
	1160.76	26385.4	26241.4	26659.6	26635.1	26673.4	26561.1	28968.5	28951		1160.76	26185.4	26241.4	27659.6	27635.1	28673.4	28561.1	28968.5	28951
	1161.21	26335.8	26271	26606.4	26630.4	26631	26534.9	28828.5	28894.6		1161.21	26135.8	26271	27606.4	27630.4	28631	28534.9	28828.5	28894.6
	1161.66	26359	26294.6	26610.4	26637.6	26655	26557.1	28897.5	28944.2		1161.66	26159	26294.6	27610.4	27637.6	28655	28557.1	28897.5	28944.2
	1162.11	26321	26263	26720	26654.7	26621	26591.2	28960	29035.8		1162.11	26121	26263	27720	27654.7	28621	28591.2	28960	29035.8
	1162.56	26398.6	26290.6	26656.4	26642.9	26603.4	26562.7	28916.5	28998.9		1162.56	26198.6	26290.6	27656.4	27642.9	28603.4	28562.7	28916.5	28998.9
	1163.01	26421.8	26265.4	26626.4	26668.2	26658.2	26554.2	28840.5	28977.2		1163.01	26221.8	26265.4	27626.4	27668.2	28658.2	28554.2	28840.5	28977.2
	1163.45	26359.4	26270.2	26640	26629.6	26647.8	26579.1	28887.5	29075.2		1163.45	26159.4	26270.2	27640	27629.6	28647.8	28579.1	28887.5	29075.2
	1163.9	26381	26307	26625.2	26660	26628.2	26571.5	28925	28983.9		1163.9	26181	26307	27625.2	27660	28628.2	28571.5	28925	28983.9
	1164.35	26401.8	26241.8	26654.4	26662.4	26648.2	26542.7	28882	29070.9		1164.35	26201.8	26241.8	27654.4	27662.4	28648.2	28542.7	28882	29070.9
	1164.8	26412.2	26259.8	26670.4	26674.1	26691.4	26585	28993.5	29001.2		1164.8	26212.2	26259.8	27670.4	27674.1	28691.4	28585	28993.5	29001.2
	1165.25	26410.6	26299.4	26726	26686.3	26678.6	26599.8	28910.5	29019.8		1165.25	26210.6	26299.4	27726	27686.3	28678.6	28599.8	28910.5	29019.8
	1165.7	26374.6	26261	26654.8	26659.2	26653	26602.5	29007.5	29089.6		1165.7	26174.6	26261	27654.8	27659.2	28653	28602.5	29007.5	29089.6
	1166.15	26400.2	26214.2	26688	26697.1	26682.6	26552.5	29028	29105		1166.15	26200.2	26214.2	27688	27697.1	28682.6	28552.5	29028	29105
	1166.6	26361.8	26274.2	26629.6	26688.6	26657.4	26599.8	29060	29069.2		1166.6	26161.8	26274.2	27629.6	27688.6	28657.4	28599.8	29060	29069.2
	1167.05	26463.8	26319.8	26697.6	26680.2	26684.6	26602.2	29027	29058.1		1167.05	26263.8	26319.8	27697.6	27680.2	28684.6	28602.2	29027	29058.1
	1167.5	26497	26303.8	26636.8	26670	26692.6	26557.7	28969	29121.8		1167.5	26297	26303.8	27636.8	27670	28692.6	28557.7	28969	29121.8
	1167.95	26386.2	26305.8	26663.2	26683.3	26687.4	26602.6	28892.5	29145.5		1167.95	26186.2	26305.8	27663.2	27683.3	28687.4	28602.6	28892.5	29145.5
	1168.4	26473.8	26263.4	26677.2	26705.3	26761.4	26591.4	28989	29160.8		1168.4	26273.8	26263.4	27677.2	27705.3	28761.4	28591.4	28989	29160.8
	1168.85	26416.6	26341.4	26673.2	26715.7	26688.6	26598.2	29002	29195.3		1168.85	26216.6	26341.4	27673.2	27715.7	28688.6	28598.2	29002	29195.3
	1169.3	26486.6	26265.8	26663.6	26664.7	26651.4	26595.2	29048	29142.1		1169.3	26286.6	26265.8	27663.6	27664.7	28651.4	28595.2	29048	29142.1
	1169.75	26501	26361.4	26639.2	26690.2	26735.8	26597.1	29043.5	29139.7		1169.75	26301	26361.4	27639.2	27690.2	28735.8	28597.1	29043.5	29139.7
	1170.19	26523.8	26281	26725.6	26711	26760.2	26609.6	29079.5	29179.4		1170.19	26323.8	26281	27725.6	27711	28760.2	28609.6	29079.5	29179.4
	1170.64	26485.8	26312.2	26656.4	26728.7	26645.8	26651.5	29100	29173.8		1170.64	26285.8	26312.2	27656.4	27728.7	28645.8	28651.5	29100	29173.8
	1171.09	26451.8	26335.8	26666	26675.9	26723.4	26622.7	29060.5	29221.3		1171.09	26251.8	26335.8	27666	27675.9	28723.4	28622.7	29060.5	29221.3
	1171.54	26539.4	26357.4	26718.8	26717.1	26703.4	26592.4	29011.5	29163.6		1171.54	26339.4	26357.4	27718.8	27717.1	28703.4	28592.4	29011.5	29163.6
	1171.99	26509.4	26349	26779.2	26681.4	26701.8	26631.2	29048	29277.9		1171.99	26309.4	26349	27779.2	27681.4	28701.8	28631.2	29048	29277.9
	1172.44	26513.8	26351.4	26676	26722.4	26732.6	26613	28973	29240.2		1172.44	26313.8	26351.4	27676	27722.4	28732.6	28613	28973	29240.2
	1172.89	26525.4	26325.4	26668.4	26713.2	26722.6	26614.6	29050	29200.5		1172.89	26325.4	26325.4	27668.4	27713.2	28722.6	28614.6	29050	29200.5
	1173.34	26534.2	26372.6	26633.2	26700	26754.2	26620.8	29095	29214.3		1173.34	26334.2	26372.6	27633.2	27700	28754.2	28620.8	29095	29214.3
	1173.79	26546.6	26346.2	26653.6	26684.1	26677.8	26640.3	29024.5	29191.3		1173.79	26346.6	26346.2	27653.6	27684.1	28677.8	28640.3	29024.5	29191.3
	1174.23	26543.8	26307.8	26724.8	26671.4	26735	26626.7	29148	29182		1174.23	26343.8	26307.8	27724.8	27671.4	28735	28626.7	29148	29182
	1174.68	26494.2	26327	26697.2	26701.2	26773.8	26624.2	29146	29277		1174.68	26294.2	26327	27697.2	27701.2	28773.8	28624.2	29146	29277
	1175.13	26592.6	26323.8	26726.8	26728.1	26721.8	26634.2	29186.5	29169.9		1175.13	26392.6	26323.8	27726.8	27728.1	28721.8	28634.2	29186.5	29169.9
	1175.58	26539.4	26370.2	26770.4	26736.5	26708.6	26650.9	29118	29292.4		1175.58	26339.4	26370.2	27770.4	27736.5	28708.6	28650.9	29118	29292.4
	1176.03	26493.8	26362.2	26772.8	26725.1	26761	26657.8	29100	29289.7		1176.03	26293.8	26362.2	27772.8	27725.1	28761	28657.8	29100	29289.7
	1176.48	26646.2	26322.6	26724	26750.4	26794.2	26649.9	29074	29303.4		1176.48	26446.2	26322.6	27724	27750.4	28794.2	28649.9	29074	29303.4
	1176.93	26526.6	26333.4	26698.4	26706.5	26763	26625.4	29091	29261.8		1176.93	26326.6	26333.4	27698.4	27706.5	28763	28625.4	29091	29261.8
	1177.38	26516.6	26340.2	26694	26708.8	26755	26657.4	29175.5	29297		1177.38	26316.6	26340.2	27694	27708.8	28755	28657.4	29175.5	29297
	1177.82	26533.8	26368.6	26684.4	26741.8	26691.8	26669.2	29144	29294.3		1177.82	26333.8	26368.6	27684.4	27741.8	28691.8	28669.2	29144	29294.3
	1178.27	26585	26368.2	26668.8	26712	26750.6	26619.4	29217	29236.3		1178.27	26385	26368.2	27668.8	27712	28750.6	28619.4	29217	29236.3
	1178.72	26615	26307	26653.6	26758.9	26785.8	26635	29157	29302.6		1178.72	26415	26307	27653.6	27758.9	28785.8	28635	29157	29302.6
	1179.17	26612.6	26335	26709.6	26749.6	26715	26660.1	29094	29329.7		1179.17	26412.6	26335	27709.6	27749.6	28715	28660.1	29094	29329.7
	1179.62	26573.8	26350.2	26711.6	26742.2	26805.8	26648.5	29151	29300.4		1179.62	26373.8	26350.2	27711.6	27742.2	28805.8	28648.5	29151	29300.4
	1180.07	26560.2	26313.8	26700.8	26724.9	26795	26632.1	29102	29273.1		1180.07	26360.2	26313.8	27700.8	27724.9	28795	28632.1	29102	29273.1
	1180.51	26539	26318.6	26742	26731.6	26742.6	26676.6	29196.5	29268.2		1180.51	26339	26318.6	27742	27731.6	28742.6	28676.6	29196.5	29268.2
	1180.96	26657.4	26367	26677.6	26724.5	26769.8	26663.7	29255	29280		1180.96	26457.4	26367	27677.6	27724.5	28769.8	28663.7	29255	29280
	1181.41	26579.8	26360.6	26736	26717.1	26754.2	26651.9	29093	29380.6		1181.41	26379.8	26360.6	27736	27717.1	28754.2	28651.9	29093	29380.6
	1181.86	26633.4	26350.2	26696.4	26707.3	26739.8	26686.5	29223.5	29345.5		1181.86	26433.4	26350.2	27696.4	27707.3	28739.8	28686.5	29223.5	29345.5
	1182.31	26578.2	26417.8	26675.2	26771.6	26719.8	26696	29194	29376		1182.31	26378.2	26417.8	27675.2	27771.6	28719.8	28696	29194	29376
	1182.75	26564.6	26362.6	26749.6	26713.2	26750.6	26641.3	29235.5	29333.4		1182.75	26364.6	26362.6	27749.6	27713.2	28750.6	28641.3	29235.5	29333.4
	1183.2	26587.4	26374.6	26687.2	26707.3	26801.4	26642.9	29256	29371.1		1183.2	26387.4	26374.6	27687.2	27707.3	28801.4	28642.9	29256	29371.1
	1183.65	26546.2	26389	26682	26717.3	26768.2	26687.6	29226	29427.1		1183.65	26346.2	26389	27682	27717.3	28768.2	28687.6	29226	29427.1
	1184.1	26572.2	26323.4	26705.2	26755.3	26756.2	26671	29184	29266.7		1184.1	26372.2	26323.4	27705.2	27755.3	28756.2	28671	29184	29266.7
	1184.55	26630.2	26363	26682	26732	26800.6	26697.2	29180.5	29365.9		1184.55	26430.2	26363	27682	27732	28800.6	28697.2	29180.5	29365.9
	1184.99	26587.8	26343.8	26692.8	26741	26733.4	26663.4	29214.5	29368		1184.99	26387.8	26343.8	27692.8	27741	28733.4	28663.4	29214.5	29368
	1185.44	26643	26316.2	26623.2	26694.9	26795	26689.4	29196	29319.5		1185.44	26443	26316.2	27623.2	27694.9	28795	28689.4	29196	29319.5
	1185.89	26566.2	26351.8	26664	26734.9	26803.8	26706.9	29215	29277.4		1185.89	26366.2	26351.8	27664	27734.9	28803.8	28706.9	29215	29277.4
	1186.34	26603.4	26346.6	26672.8	26728.1	26791.4	26687.3	29156	29342.9		1186.34	26403.4	26346.6	27672.8	27728.1	28791.4	28687.3	29156	29342.9
	1186.79	26658.2	26383.8	26722.8	26762	26793.8	26689.8	29212	29388.7		1186.79	26458.2	26383.8	27722.8	27762	28793.8	28689.8	29212	29388.7
	1187.23	26626.6	26353.4	26740	26720	26748.6	26705.8	29220	29199		1187.23	26426.6	26353.4	27740	27720	28748.6	28705.8	29220	29199
	1187.68	26735.8	26335.8	26674.8	26741	26764.2	26663.3	29163.5	29302.4		1187.68	26535.8	26335.8	27674.8	27741	28764.2	28663.3	29163.5	29302.4
	1188.13	26601	26373.4	26617.2	26727.7	26750.6	26690	29196	29368.1		1188.13	26401	26373.4	27617.2	27727.7	28750.6	28690	29196	29368.1
	1188.58	26695.4	26372.6	26690.8	26714.5	26719.4	26685.9	29270.5	29228.6		1188.58	26495.4	26372.6	27690.8	27714.5	28719.4	28685.9	29270.5	29228.6
	1189.03	26552.6	26373	26643.6	26707.1	26767.4	26636.3	29215.5	29341.5		1189.03	26352.6	26373	27643.6	27707.1	28767.4	28636.3	29215.5	29341.5
	1189.47	26589.8	26357.4	26644	26689.6	26781.8	26711.2	29149	29370.8		1189.47	26389.8	26357.4	27644	27689.6	28781.8	28711.2	29149	29370.8
	1189.92	26495.8	26301.8	26662	26689.8	26756.2	26659.7	29202	29245.7		1189.92	26295.8	26301.8	27662	27689.8	28756.2	28659.7	29202	29245.7
	1190.37	26545.4	26305.4	26703.2	26703.2	26771.8	26658.6	29090	29210.5		1190.37	26345.4	26305.4	27703.2	27703.2	28771.8	28658.6	29090	29210.5
	1190.82	26515	26347.4	26601.2	26671.8	26803	26686.5	29098.5	29243.2		1190.82	26315	26347.4	27601.2	27671.8	28803	28686.5	29098.5	29243.2
	1191.26	26553.4	26262.6	26587.6	26673.1	26710.6	26672.3	30033	29182		1191.26	26353.4	26262.6	27587.6	27673.1	28710.6	28672.3	30033	29182
	1191.71	26515	26297	26632.8	26725.9	26725.8	26669.7	29752	29242.3		1191.71	26315	26297	27632.8	27725.9	28725.8	28669.7	29752	29242.3
	1192.16	26444.6	26305	26579.2	26666.7	26713.4	26675	29266	29135		1192.16	26244.6	26305	27579.2	27666.7	28713.4	28675	29266	29135
	1192.6	26498.2	26300.6	26676.8	26667.5	26787	26660.2	29224.5	29245.3		1192.6	26298.2	26300.6	27676.8	27667.5	28787	28660.2	29224.5	29245.3
	1193.05	26494.6	26292.2	26590.8	26674.1	26739.4	26673.2	29221	29273.1		1193.05	26294.6	26292.2	27590.8	27674.1	28739.4	28673.2	29221	29273.1
	1193.5	26539	26273.4	26643.2	26679.4	26760.2	26680	29194.5	29188.1		1193.5	26339	26273.4	27643.2	27679.4	28760.2	28680	29194.5	29188.1
	1193.95	26521	26306.6	26607.2	26709.4	26711.8	26675.3	29219	29355.8		1193.95	26321	26306.6	27607.2	27709.4	28711.8	28675.3	29219	29355.8
	1194.39	26512.6	26340.6	26686.4	26718.8	26771	26648.6	29240.5	29346.4		1194.39	26312.6	26340.6	27686.4	27718.8	28771	28648.6	29240.5	29346.4
	1194.84	26499.8	26292.2	26667.6	26718.1	26827.4	26719.5	29194.5	29249.6		1194.84	26299.8	26292.2	27667.6	27718.1	28827.4	28719.5	29194.5	29249.6
	1195.29	26528.2	26309	26688	26697.5	26796.2	26679.9	29211.5	29234.5		1195.29	26328.2	26309	27688	27697.5	28796.2	28679.9	29211.5	29234.5
	1195.73	26608.6	26383	26644.4	26711.2	26755	26693.6	29246	29299.3		1195.73	26408.6	26383	27644.4	27711.2	28755	28693.6	29246	29299.3
	1196.18	26469.8	26317	26624.4	26710	26742.6	26679.1	29203.5	29319.3		1196.18	26269.8	26317	27624.4	27710	28742.6	28679.1	29203.5	29319.3
	1196.63	26549	26343.8	26632	26717.1	26780.6	26712.6	29268	29353.6		1196.63	26349	26343.8	27632	27717.1	28780.6	28712.6	29268	29353.6
	1197.08	26587.4	26356.6	26662.4	26724.1	26797.8	26731.3	29254.5	29349.5		1197.08	26387.4	26356.6	27662.4	27724.1	28797.8	28731.3	29254.5	29349.5
	1197.52	26611.4	26367	26639.6	26725.1	26792.2	26703.8	29204.5	29341.5		1197.52	26411.4	26367	27639.6	27725.1	28792.2	28703.8	29204.5	29341.5
	1197.97	26565	26289.4	26659.2	26688.4	26777.8	26709.3	29325.5	29304.1		1197.97	26365	26289.4	27659.2	27688.4	28777.8	28709.3	29325.5	29304.1
	1198.42	26551	26330.2	26712.8	26727.7	26776.6	26714.2	29295.5	29241		1198.42	26351	26330.2	27712.8	27727.7	28776.6	28714.2	29295.5	29241
	1198.86	26621.4	26355.8	26709.2	26721	26791.4	26707.4	29325.5	29309.7		1198.86	26421.4	26355.8	27709.2	27721	28791.4	28707.4	29325.5	29309.7
	1199.31	26572.6	26343.4	26652.4	26710	26802.6	26748.6	29364	29386.6		1199.31	26372.6	26343.4	27652.4	27710	28802.6	28748.6	29364	29386.6
	1199.76	26552.6	26337.4	26657.6	26724.7	26804.6	26747.5	29311.5	29400.6		1199.76	26352.6	26337.4	27657.6	27724.7	28804.6	28747.5	29311.5	29400.6
	1200.21	26612.6	26335	26679.6	26741.2	26846.2	26738.6	29295	29397.1		1200.21	26412.6	26335	27679.6	27741.2	28846.2	28738.6	29295	29397.1
	1200.65	26613.4	26380.6	26654.4	26747.9	26823.8	26746.5	29334.5	29418.4		1200.65	26413.4	26380.6	27654.4	27747.9	28823.8	28746.5	29334.5	29418.4
	1201.1	26656.2	26354.2	26645.2	26771.2	26789	26767.6	29306	29355.9		1201.1	26456.2	26354.2	27645.2	27771.2	28789	28767.6	29306	29355.9
	1201.55	26583.8	26315.8	26703.2	26705.9	26832.2	26767.4	29341	29463.8		1201.55	26383.8	26315.8	27703.2	27705.9	28832.2	28767.4	29341	29463.8
	1201.99	26614.6	26381.8	26643.2	26747.9	26836.2	26743.4	29344.5	29372.6		1201.99	26414.6	26381.8	27643.2	27747.9	28836.2	28743.4	29344.5	29372.6
	1202.44	26569.4	26372.2	26670	26753	26860.6	26773.3	29304.5	29438.5		1202.44	26369.4	26372.2	27670	27753	28860.6	28773.3	29304.5	29438.5
	1202.88	26625.8	26364.6	26644.4	26745.9	26775.8	26787.7	29347.5	29490		1202.88	26425.8	26364.6	27644.4	27745.9	28775.8	28787.7	29347.5	29490
	1203.33	26679.8	26341	26650	26748.3	26872.2	26775	29457	29399.7		1203.33	26479.8	26341	27650	27748.3	28872.2	28775	29457	29399.7
	1203.78	26676.2	26399.8	26574.4	26785.7	26837.4	26811.9	29371	29420.6		1203.78	26476.2	26399.8	27574.4	27785.7	28837.4	28811.9	29371	29420.6
	1204.22	26648.6	26409	26688.4	26756.3	26817.4	26807.6	29447	29407.6		1204.22	26448.6	26409	27688.4	27756.3	28817.4	28807.6	29447	29407.6
	1204.67	26693.8	26347	26668.8	26711.8	26828.6	26813.4	29450.5	29434.1		1204.67	26493.8	26347	27668.8	27711.8	28828.6	28813.4	29450.5	29434.1
	1205.12	26707.8	26361.8	26740	26754.2	26862.6	26829.7	29463	29484.1		1205.12	26507.8	26361.8	27740	27754.2	28862.6	28829.7	29463	29484.1
	1205.56	26667	26379	26650.8	26735.7	26831.8	26825.8	29433	29438.6		1205.56	26467	26379	27650.8	27735.7	28831.8	28825.8	29433	29438.6
	1206.01	26593.8	26362.6	26684	26744	26873	26801.7	29415.5	29484.1		1206.01	26393.8	26362.6	27684	27744	28873	28801.7	29415.5	29484.1
	1206.46	26665.8	26379	26610.8	26786.7	26890.2	26810.4	29500.5	29569.6		1206.46	26465.8	26379	27610.8	27786.7	28890.2	28810.4	29500.5	29569.6
	1206.9	26685.8	26409.4	26715.6	26745.7	26867.8	26807	29465	29448.7		1206.9	26485.8	26409.4	27715.6	27745.7	28867.8	28807	29465	29448.7
	1207.35	26760.6	26350.6	26685.6	26784.8	26827.4	26821.9	29462	29531.3		1207.35	26560.6	26350.6	27685.6	27784.8	28827.4	28821.9	29462	29531.3
	1207.8	26709.8	26379	26663.2	26771.4	26869.8	26806.6	29449	29495.9		1207.8	26509.8	26379	27663.2	27771.4	28869.8	28806.6	29449	29495.9
	1208.24	26689.8	26393	26662.8	26788.5	26871.4	26874	29543.5	29559.7		1208.24	26489.8	26393	27662.8	27788.5	28871.4	28874	29543.5	29559.7
	1208.69	26677.8	26363.8	26651.2	26781	26903.4	26847.7	29490.5	29462.2		1208.69	26477.8	26363.8	27651.2	27781	28903.4	28847.7	29490.5	29462.2
	1209.13	26725	26382.6	26712	26775.7	26841.4	26844.7	29446	29505.5		1209.13	26525	26382.6	27712	27775.7	28841.4	28844.7	29446	29505.5
	1209.58	26718.2	26407	26657.2	26772.6	26823	26865.8	29535	29596.7		1209.58	26518.2	26407	27657.2	27772.6	28823	28865.8	29535	29596.7

## Sheet: XAS Data
	#	XDI/1.0	Demeter/0.9.26						#	XDI/1.0	Demeter/0.9.26							#	XDI/1.0	Demeter/0.9.26
	#	Demeter.output_filetype:	multicolumn	mu(E)					#	Demeter.output_filetype:	multicolumn	k^2	*	chi(k)				#	Demeter.output_filetype:	multicolumn	magnitude	of	chi(R)
	#	Element.symbol:	U						#	Element.symbol:	U							#	Element.symbol:	U
	#	Element.edge:	L3						#	Element.edge:	L3							#	Element.edge:	L3
	#	Column.1:	energy	eV					#	Column.1:	k	inverse	Angstrom					#	Column.1:	R	Angstrom
	#	Column.2:	HDAC1_0p25M_HCO3_25C_001_001_fl.avg						#	Column.2:	energy	eV						#	Column.2:	HDAC1_0p25M_HCO3_25C_001_001_fl.avg
	#	Column.3:	HDAC1_0p25M_HCO3_125C_001_001_fl.avg						#	Column.3:	HDAC1_0p25M_HCO3_25C_001_001_fl.avg							#	Column.3:	HDAC1_0p25M_HCO3_125C_001_001_fl.avg
	#	Column.4:	HDAC1_0p25M_HCO3_75C_004_001_fl.avg						#	Column.4:	HDAC1_0p25M_HCO3_125C_001_001_fl.avg							#	Column.4:	HDAC1_0p25M_HCO3_75C_004_001_fl.avg
	#------------------------								#	Column.5:	HDAC1_0p25M_HCO3_75C_004_001_fl.avg							#------------------------
	#	energy	HDAC1_0p25M_HCO3_25C_001_001_fl.avg	HDAC1_0p25M_HCO3_125C_001_001_fl.avg	HDAC1_0p25M_HCO3_75C_004_001_fl.avg				#------------------------									#	r	HDAC1_0p25M_HCO3_25C_001_001_fl.avg	HDAC1_0p25M_HCO3_125C_001_001_fl.avg	HDAC1_0p25M_HCO3_75C_004_001_fl.avg
		16937	0.0755848	0.0548343	0.0567371				#	k	energy	HDAC1_0p25M_HCO3_25C_001_001_fl.avg	HDAC1_0p25M_HCO3_125C_001_001_fl.avg	HDAC1_0p25M_HCO3_75C_004_001_fl.avg					0	0.0398358	0.113534	0.0460121
		16947	0.0758089	0.0547067	0.0566813					0	17174.1	0	0	0					0.0306796	0.04366	0.111108	0.0471496
		16957	0.0755987	0.0549522	0.0567852					0.05	17174.1	-0.00206281	0.000894642	-0.000513727					0.0613592	0.0527229	0.104001	0.0501496
		16967	0.0752942	0.0552329	0.0566714					0.1	17174.1	-0.0079246	0.00243839	-0.00267921					0.0920388	0.0630542	0.0927577	0.0540477
		16977	0.0751576	0.0547615	0.0569479					0.15	17174.2	-0.0170954	0.00292097	-0.00743291					0.122718	0.0719398	0.0784102	0.0578102
		16987	0.0747986	0.0552241	0.0563337					0.2	17174.3	-0.0290852	0.000632106	-0.0157113					0.153398	0.0778094	0.0628359	0.0606212
		16997	0.074953	0.0550619	0.055993					0.25	17174.3	-0.0434041	-0.00613846	-0.0284508					0.184078	0.0798139	0.0497127	0.0619689
		17000	0.0748072	0.0550447	0.0568139					0.3	17174.4	-0.059562	-0.019101	-0.043414					0.214757	0.0776524	0.0454108	0.0616588
		17000.4	0.074975	0.0551455	0.056272					0.35	17174.6	-0.077069	-0.0399658	-0.0556007					0.245437	0.0715595	0.0536122	0.0598206
		17000.7	0.0746563	0.0548101	0.0562537					0.4	17174.7	-0.0949706	-0.0528617	-0.0680623					0.276117	0.0624297	0.0695183	0.0569293
		17001	0.0751271	0.0551903	0.0560063					0.45	17174.9	-0.112803	-0.0605099	-0.0789419					0.306796	0.052193	0.0873955	0.0538211
		17001.4	0.0745702	0.0548104	0.0563465					0.5	17175.1	-0.128911	-0.0677426	-0.0862057					0.337476	0.0445502	0.103978	0.0516285
		17001.7	0.074743	0.0552462	0.0568428					0.55	17175.3	-0.139635	-0.0737681	-0.0909128					0.368155	0.0445304	0.117383	0.0514847
		17002.1	0.0747605	0.0546765	0.056899					0.6	17175.5	-0.145385	-0.0729625	-0.0930238					0.398835	0.0534357	0.126403	0.0539791
		17002.4	0.0749858	0.0551304	0.0565387					0.65	17175.7	-0.14306	-0.0663381	-0.0891879					0.429515	0.0672432	0.130274	0.0588071
		17002.8	0.0749706	0.0548868	0.0568325					0.7	17176	-0.14236	-0.0507063	-0.0797349					0.460194	0.0817769	0.128642	0.0650181
		17003.2	0.0751234	0.0552569	0.0556982					0.75	17176.2	-0.136387	-0.0406483	-0.0655456					0.490874	0.0943649	0.121628	0.0715247
		17003.5	0.074724	0.0547747	0.0564195					0.8	17176.5	-0.11799	-0.0214009	-0.0468819					0.521553	0.103344	0.110007	0.077426
		17003.9	0.0749613	0.0547028	0.0562426					0.85	17176.9	-0.0956	0.00739093	-0.0299557					0.552233	0.10775	0.0956321	0.0821188
		17004.2	0.0748631	0.0549849	0.056165					0.9	17177.2	-0.0740932	0.033813	-0.00846218					0.582913	0.107304	0.0823517	0.0853256
		17004.6	0.0753093	0.0545812	0.0557333					0.95	17177.5	-0.0412857	0.0572538	0.0250649					0.613592	0.102631	0.0769097	0.0871074
		17004.9	0.0751924	0.054942	0.0566306					1	17177.9	-0.0202618	0.088247	0.0462543					0.644272	0.0957284	0.0856807	0.0878789
		17005.2	0.0750382	0.0548381	0.0568951					1.05	17178.3	0.00377914	0.112536	0.0538276					0.674952	0.0906622	0.107683	0.088413
		17005.6	0.0752324	0.0548693	0.055942					1.1	17178.7	0.0233863	0.124255	0.0747372					0.705631	0.0933292	0.137255	0.0898009
		17005.9	0.0750087	0.0549082	0.0562551					1.15	17179.1	0.0511005	0.144503	0.0960522					0.736311	0.108014	0.169727	0.0933163
		17006.3	0.0747233	0.0549393	0.0561609					1.2	17179.6	0.0468002	0.161931	0.109646					0.76699	0.133946	0.202109	0.100178
		17006.7	0.0751652	0.0550172	0.0560621					1.25	17180.1	0.0596969	0.15468	0.108199					0.79767	0.167411	0.232483	0.111331
		17007	0.0752886	0.0549107	0.0565378					1.3	17180.5	0.0580226	0.148883	0.0823262					0.82835	0.204796	0.259714	0.127409
		17007.4	0.0753784	0.0545021	0.0564504					1.35	17181	0.0360413	0.12174	0.0782764					0.859029	0.243353	0.283424	0.148906
		17007.7	0.0757201	0.0548486	0.0567239					1.4	17181.6	0.0438477	0.0953888	0.0634952					0.889709	0.281107	0.304106	0.176363
		17008.1	0.0750132	0.0547136	0.0562482					1.45	17182.1	-0.00978732	0.0780939	0.046254					0.920388	0.316779	0.323262	0.210429
		17008.4	0.0750034	0.0548834	0.056049					1.5	17182.7	-0.0337495	0.0573599	0.018563					0.951068	0.349806	0.343447	0.251803
		17008.7	0.0747903	0.0546762	0.0564026					1.55	17183.3	-0.0359186	0.0327683	0.00904439					0.981748	0.380418	0.368048	0.30109
		17009.1	0.0750586	0.0548574	0.0564831					1.6	17183.9	-0.0422935	0.00840772	0.0134118					1.01243	0.409694	0.400672	0.358662
		17009.4	0.0752564	0.0548739	0.0564234					1.65	17184.5	-0.0653432	-0.0277515	0.00137485					1.04311	0.439507	0.444242	0.424542
		17009.8	0.0752363	0.0547054	0.0561005					1.7	17185.1	-0.0789204	-0.0255155	-0.016315					1.07379	0.472282	0.500225	0.498337
		17010.2	0.074682	0.0549278	0.0565611					1.75	17185.8	-0.0601103	-0.0390445	0.0033032					1.10447	0.510547	0.56839	0.579208
		17010.5	0.0749327	0.054702	0.0561557					1.8	17186.4	-0.0579775	-0.0152212	0.00588138					1.13515	0.556328	0.647077	0.665871
		17010.9	0.0750502	0.0551814	0.0566959					1.85	17187.1	-0.033191	-0.0304213	-0.00633597					1.16583	0.610621	0.733667	0.756625
		17011.2	0.0750803	0.0548359	0.0561195					1.9	17187.9	-0.0254437	-0.00556793	0.0419099					1.1965	0.673124	0.825	0.849401
		17011.6	0.0751434	0.0546241	0.0565982					1.95	17188.6	0.00287786	-0.00209833	0.0241018					1.22718	0.742288	0.91766	0.94183
		17011.9	0.0752157	0.0548085	0.0564665					2	17189.3	-0.0130604	-0.00260962	0.0449583					1.25786	0.815589	1.00816	1.03132
		17012.2	0.0747399	0.0546573	0.057032					2.05	17190.1	0.00715583	0.0198539	0.0365505					1.28854	0.889874	1.09308	1.11517
		17012.6	0.0748407	0.054772	0.0564716					2.1	17190.9	0.0279167	0.00338193	0.00665876					1.31922	0.961683	1.16914	1.19062
		17012.9	0.0752212	0.0550688	0.0564769					2.15	17191.7	0.0360807	-0.00878884	0.0219572					1.3499	1.02752	1.23336	1.25502
		17013.3	0.0745466	0.0548234	0.0564502					2.2	17192.5	-0.00172324	-0.0291735	0.00146884					1.38058	1.08406	1.28308	1.30591
		17013.7	0.0745089	0.0547715	0.0568869					2.25	17193.4	0.0472964	-0.0253606	-0.0270692					1.41126	1.12834	1.31608	1.34111
		17014	0.0747113	0.0549745	0.0561374					2.3	17194.3	0.00643993	-0.0695611	-0.0673434					1.44194	1.15789	1.33065	1.35886
		17014.4	0.0749549	0.054965	0.0566308					2.35	17195.1	-0.0287951	-0.0964495	-0.0415039					1.47262	1.17088	1.32563	1.35787
		17014.7	0.0748578	0.0548626	0.0567715					2.4	17196	-0.0521107	-0.126491	-0.123188					1.5033	1.16622	1.30046	1.33741
		17015	0.0747773	0.0549347	0.0560542					2.45	17197	-0.0727789	-0.170239	-0.152748					1.53398	1.14369	1.25525	1.29738
		17015.4	0.0744405	0.0544983	0.0561514					2.5	17197.9	-0.0923531	-0.207132	-0.11862					1.56466	1.10399	1.19071	1.23835
		17015.7	0.0745753	0.0553753	0.0562844					2.55	17198.9	-0.103325	-0.227673	-0.190245					1.59534	1.04886	1.10821	1.16158
		17016.1	0.0747143	0.0552283	0.0563953					2.6	17199.9	-0.0883135	-0.259119	-0.25056					1.62602	0.981178	1.00975	1.06911
		17016.5	0.0748115	0.0553339	0.0562015					2.65	17200.9	-0.12695	-0.266089	-0.234947					1.6567	0.905115	0.89792	0.963727
		17016.8	0.0750659	0.0546476	0.0562627					2.7	17201.9	-0.0694282	-0.249662	-0.189612					1.68738	0.826272	0.775951	0.849155
		17017.2	0.0749834	0.0546437	0.0556668					2.75	17202.9	-0.0886062	-0.223791	-0.1732					1.71806	0.751779	0.647797	0.730256
		17017.5	0.0749706	0.054724	0.0562433					2.8	17204	-0.0608983	-0.185203	-0.226324					1.74874	0.690003	0.518509	0.613567
		17017.9	0.0747035	0.0549301	0.0560342					2.85	17205	0.024949	-0.169748	-0.0582433					1.77942	0.649244	0.39537	0.508289
		17018.2	0.0747853	0.0549014	0.0561059					2.9	17206.1	0.0786942	-0.11355	-0.0347707					1.8101	0.635012	0.291184	0.42742
		17018.5	0.0747373	0.054873	0.0559709					2.95	17207.3	0.169095	-0.0511965	0.0687516					1.84078	0.647169	0.230563	0.386018
		17018.9	0.0749448	0.0548843	0.0563321					3	17208.4	0.327541	0.097413	0.111523					1.87146	0.679714	0.238447	0.391117
		17019.2	0.0749127	0.0546837	0.0558964					3.05	17209.5	0.331782	0.106799	0.23328					1.90214	0.723593	0.297606	0.432439
		17019.6	0.074582	0.0549516	0.0560738					3.1	17210.7	0.455346	0.181045	0.212931					1.93282	0.769853	0.373123	0.491245
		17020	0.0748479	0.0548493	0.0566141					3.15	17211.9	0.596969	0.255696	0.405751					1.9635	0.811237	0.446167	0.552398
		17020.3	0.0743556	0.0546108	0.0559412					3.2	17213.1	0.657339	0.369921	0.439172					1.99418	0.842503	0.508686	0.606568
		17020.7	0.0749161	0.054799	0.0558606					3.25	17214.3	0.649054	0.487853	0.558918					2.02485	0.860212	0.557049	0.648451
		17021	0.0743923	0.0547206	0.0566698					3.3	17215.6	0.549952	0.521465	0.553255					2.05553	0.862439	0.589679	0.675218
		17021.3	0.0751737	0.0548199	0.0563404					3.35	17216.9	0.600373	0.52336	0.549913					2.08621	0.848509	0.60619	0.685654
		17021.7	0.0747551	0.0550399	0.0561105					3.4	17218.1	0.44661	0.415033	0.418053					2.11689	0.818796	0.607035	0.679704
		17022	0.0749417	0.0549066	0.0563338					3.45	17219.4	0.343177	0.472797	0.327426					2.14757	0.774559	0.593315	0.658224
		17022.4	0.0745588	0.0547257	0.0566472					3.5	17220.8	0.203541	0.384469	0.290326					2.17825	0.717801	0.566656	0.622831
		17022.8	0.0749641	0.0550044	0.0562927					3.55	17222.1	0.178552	0.310169	0.220377					2.20893	0.651155	0.529111	0.575808
		17023.1	0.0752386	0.0547904	0.056224					3.6	17223.5	0.0583546	0.21238	0.189463					2.23961	0.577788	0.483066	0.520051
		17023.5	0.0749147	0.0548006	0.0566219					3.65	17224.9	-0.0905117	0.15759	-0.0798092					2.27029	0.50136	0.431174	0.459088
		17023.8	0.0749269	0.0548624	0.0564599					3.7	17226.3	-0.149572	0.123789	0.00151065					2.30097	0.426031	0.376297	0.397167
		17024.1	0.0746771	0.0548983	0.0563449					3.75	17227.7	-0.216675	-0.045121	-0.0521228					2.33165	0.356559	0.321488	0.339439
		17024.5	0.0749862	0.0546601	0.0562969					3.8	17229.1	-0.360996	-0.0696558	-0.157384					2.36233	0.298332	0.270006	0.292022
		17024.8	0.0750495	0.0546015	0.0566679					3.85	17230.6	-0.461714	-0.107124	-0.232073					2.39301	0.256813	0.225321	0.261161
		17025.2	0.0749289	0.055171	0.0563102					3.9	17232	-0.647183	-0.236957	-0.320538					2.42369	0.235341	0.190882	0.250376
		17025.6	0.074559	0.0549805	0.0562616					3.95	17233.5	-0.570373	-0.333833	-0.541179					2.45437	0.232007	0.169175	0.257253
		17025.9	0.0752294	0.0547401	0.0561581					4	17235.1	-0.902567	-0.398266	-0.490883					2.48505	0.239883	0.160004	0.274571
		17026.3	0.0742659	0.0547209	0.0564043					4.05	17236.6	-0.86413	-0.412896	-0.599689					2.51573	0.251162	0.15983	0.29465
		17026.6	0.0747252	0.0551173	0.056282					4.1	17238.1	-0.88564	-0.528672	-0.677917					2.54641	0.26016	0.163666	0.31185
		17026.9	0.0743577	0.0545686	0.0566106					4.15	17239.7	-0.993597	-0.482029	-0.763824					2.57709	0.263666	0.167394	0.322716
		17027.3	0.0746851	0.0549019	0.0559725					4.2	17241.3	-1.01102	-0.584714	-0.647071					2.60777	0.260297	0.168549	0.32542
		17027.6	0.0748821	0.0548754	0.0567011					4.25	17242.9	-0.885914	-0.602958	-0.627758					2.63845	0.249884	0.166086	0.319265
		17028	0.0744862	0.0541447	0.0562799					4.3	17244.5	-0.808379	-0.549548	-0.677575					2.66913	0.233044	0.159954	0.304361
		17028.4	0.0746452	0.0548206	0.0567306					4.35	17246.2	-0.920949	-0.537881	-0.560954					2.69981	0.210914	0.150767	0.281411
		17028.7	0.0750365	0.0547208	0.0564146					4.4	17247.9	-0.648311	-0.441558	-0.679512					2.73049	0.184967	0.139578	0.251567
		17029.1	0.0749668	0.0546763	0.0563374					4.45	17249.5	-0.584174	-0.397045	-0.303617					2.76117	0.156896	0.127705	0.216334
		17029.4	0.0749443	0.0546789	0.0557567					4.5	17251.3	-0.429992	-0.310319	-0.358152					2.79184	0.128567	0.116545	0.177511
		17029.7	0.0746525	0.054557	0.0560911					4.55	17253	-0.266268	-0.223759	-0.322686					2.82252	0.10206	0.107324	0.137229
		17030.1	0.074485	0.0548367	0.0565465					4.6	17254.7	0.0274882	-0.129755	-0.140876					2.8532	0.0798212	0.100775	0.098257
		17030.4	0.0747594	0.0548111	0.0564956					4.65	17256.5	0.0578891	0.0314731	-0.0453152					2.88388	0.0646926	0.0968729	0.0653433
		17030.8	0.0748521	0.0544821	0.0561157					4.7	17258.3	0.325523	0.0615218	0.109001					2.91456	0.0587055	0.0948502	0.0490124
		17031.2	0.075151	0.0551522	0.0559827					4.75	17260.1	0.505949	0.167783	0.390902					2.94524	0.0604745	0.0935456	0.0576317
		17031.5	0.0750187	0.054388	0.0564626					4.8	17261.9	0.515449	0.118552	0.287077					2.97592	0.0658386	0.0918329	0.0775464
		17031.8	0.074781	0.0546475	0.0563015					4.85	17263.7	0.613467	0.328155	0.577518					3.0066	0.0713047	0.0889026	0.0968418
		17032.2	0.0750128	0.0547867	0.0565762					4.9	17265.6	0.968114	0.489514	0.734421					3.03728	0.0750853	0.0843651	0.111447
		17032.5	0.0749703	0.0546732	0.0563444					4.95	17267.5	1.00615	0.553028	0.82545					3.06796	0.0765367	0.0782553	0.120012
		17032.9	0.0746342	0.055042	0.0566402					5	17269.3	1.0936	0.51675	0.943716					3.09864	0.0756218	0.0710114	0.122244
		17033.3	0.0744509	0.0548412	0.0561771					5.05	17271.3	1.16304	0.659393	1.0422					3.12932	0.0726147	0.0634569	0.118505
		17033.6	0.0749552	0.0549092	0.0560546					5.1	17273.2	1.0299	0.599764	0.853284					3.16	0.0679579	0.0567623	0.109768
		17034	0.0748493	0.0546276	0.0558095					5.15	17275.2	1.20576	0.812501	0.88643					3.19068	0.0622215	0.0522536	0.097755
		17034.3	0.0747847	0.0544965	0.0567351					5.2	17277.1	0.852813	0.671861	0.963401					3.22136	0.0561644	0.0508704	0.0853286
		17034.6	0.0747857	0.0544986	0.0558931					5.25	17279.1	0.872332	0.733669	0.765017					3.25204	0.0509061	0.0524986	0.0769262
		17035	0.0750767	0.054819	0.056323					5.3	17281.1	0.974938	0.893791	0.566722					3.28272	0.0480998	0.0559801	0.0775124
		17035.3	0.0749715	0.0547021	0.056346					5.35	17283.2	0.851255	0.690431	0.540935					3.3134	0.0496304	0.0598248	0.0885804
		17035.7	0.0746378	0.0544516	0.0557863					5.4	17285.2	0.695192	0.566839	0.676393					3.34408	0.0564977	0.0627774	0.106908
		17036.1	0.0748231	0.0548279	0.0561033					5.45	17287.3	0.585461	0.36254	0.550027					3.37476	0.0681867	0.0639696	0.128293
		17036.4	0.0747491	0.0544222	0.0566277					5.5	17289.4	0.717793	0.328891	0.534915					3.40544	0.0834252	0.0628841	0.149657
		17036.8	0.0748213	0.0545731	0.0564133					5.55	17291.5	0.472367	0.355456	0.274018					3.43612	0.100954	0.0592923	0.168975
		17037.1	0.0744592	0.0550685	0.0566049					5.6	17293.6	0.101897	0.21203	0.161172					3.4668	0.119696	0.0532113	0.18491
		17037.4	0.0743702	0.0546015	0.0560994					5.65	17295.7	-0.123425	-0.133713	-0.196081					3.49748	0.138692	0.0448933	0.196596
		17037.8	0.0746336	0.0547288	0.0561417					5.7	17297.9	-0.228545	-0.31825	-0.212727					3.52816	0.157045	0.0348856	0.203533
		17038.2	0.07495	0.0544757	0.0565266					5.75	17300.1	-0.411773	-0.216542	-0.0706316					3.55884	0.173906	0.024378	0.205531
		17038.5	0.0746589	0.0547945	0.0566385					5.8	17302.3	-0.495189	-0.3943	-0.501579					3.58952	0.18848	0.0168858	0.202674
		17038.9	0.0745581	0.0548151	0.0565118					5.85	17304.5	-0.473464	-0.488783	-0.547501					3.62019	0.200059	0.019561	0.195286
		17039.2	0.0745659	0.0549666	0.0563147					5.9	17306.7	-0.64963	-0.669225	-0.705948					3.65087	0.208044	0.0303104	0.183901
		17039.5	0.0744171	0.0546662	0.056355					5.95	17309	-0.912125	-0.783522	-0.946213					3.68155	0.211982	0.0431093	0.169219
		17039.9	0.0747103	0.0545457	0.0565501					6	17311.3	-0.967259	-0.813233	-0.770529					3.71223	0.211586	0.0557242	0.152074
		17040.2	0.0748059	0.0547568	0.0560287					6.05	17313.6	-1.02099	-0.902663	-0.889357					3.74291	0.206758	0.0672018	0.133391
		17040.6	0.0747627	0.0547739	0.0563104					6.1	17315.9	-1.13877	-0.941347	-1.20544					3.77359	0.197604	0.0769647	0.114149
		17041	0.0749875	0.0543109	0.056156					6.15	17318.2	-1.02595	-0.812367	-1.07078					3.80427	0.184445	0.0846203	0.0953516
		17041.3	0.0753178	0.0547435	0.0560701					6.2	17320.6	-1.00179	-0.86591	-0.792884					3.83495	0.16783	0.0899151	0.078002
		17041.7	0.0745372	0.054703	0.0565456					6.25	17322.9	-0.899656	-0.884055	-0.85985					3.86563	0.148562	0.0927239	0.0630752
		17042	0.0742859	0.0547124	0.056054					6.3	17325.3	-0.72428	-0.856487	-1.05214					3.89631	0.127767	0.0930501	0.0514377
		17042.3	0.0744473	0.0547939	0.0565095					6.35	17327.7	-0.445383	-0.595093	-0.865256					3.92699	0.107032	0.0910298	0.0436084
		17042.7	0.0745055	0.0545486	0.0569701					6.4	17330.2	-0.344995	-0.404767	-0.924557					3.95767	0.0886923	0.0869421	0.0393701
		17043.1	0.074957	0.0548485	0.0566718					6.45	17332.6	-0.331317	-0.371247	-0.358648					3.98835	0.0760628	0.0812286	0.037693
		17043.4	0.0748342	0.0546898	0.0562647					6.5	17335.1	-0.0149168	-0.253421	-0.283553					4.01903	0.0724733	0.0745286	0.0373417
		17043.8	0.07496	0.0545991	0.0561252					6.55	17337.6	-0.175721	-0.167878	-0.0502734					4.04971	0.0782423	0.0677276	0.037562
		17044.1	0.0748417	0.0549462	0.0569152					6.6	17340.1	0.0104222	-0.117538	0.171555					4.08039	0.0899774	0.0619878	0.0382685
		17044.4	0.0750112	0.0547969	0.0564041					6.65	17342.6	0.0812077	0.16781	-0.0281886					4.11107	0.103789	0.0586312	0.0398398
		17044.8	0.0749296	0.0548261	0.0561898					6.7	17345.1	0.151784	0.208117	0.0585755					4.14175	0.117057	0.0586945	0.0427421
		17045.1	0.0751249	0.0550318	0.0571315					6.75	17347.7	0.27035	0.300934	0.381022					4.17243	0.128264	0.06233	0.0471653
		17045.5	0.0750115	0.0548917	0.0564812					6.8	17350.3	0.574644	0.324375	0.442769					4.20311	0.136571	0.0687274	0.0528835
		17045.9	0.0749862	0.0549292	0.0565104					6.85	17352.9	0.544031	0.648878	0.522606					4.23379	0.141556	0.0766566	0.0593717
		17046.2	0.0746592	0.0546423	0.0564103					6.9	17355.5	0.276749	0.365076	0.763264					4.26447	0.143082	0.0849663	0.0659997
		17046.5	0.0750405	0.0546254	0.0567391					6.95	17358.1	0.209688	0.402181	0.373404					4.29515	0.141221	0.092752	0.0721674
		17046.9	0.0750922	0.0547753	0.0561919					7	17360.8	0.14378	0.598921	0.388287					4.32583	0.136216	0.0993446	0.0773708
		17047.2	0.074819	0.054831	0.0566955					7.05	17363.5	0.237481	0.647724	0.398526					4.35651	0.128441	0.104262	0.0812269
		17047.6	0.0748649	0.0546435	0.0561222					7.1	17366.2	-0.228363	0.389252	0.104634					4.38719	0.118385	0.107172	0.0834828
		17048	0.0745493	0.0547894	0.0561144					7.15	17368.9	0.0225886	0.90366	0.442385					4.41786	0.106631	0.107867	0.0840176
		17048.3	0.074737	0.05483	0.0564949					7.2	17371.6	0.169551	0.502217	0.629533					4.44854	0.0938634	0.106252	0.0828423
		17048.6	0.07443	0.0550699	0.0560019					7.25	17374.4	0.17214	0.362703	0.558369					4.47922	0.0808812	0.10234	0.0800987
		17049	0.074558	0.0547865	0.0559843					7.3	17377.1	-0.106822	0.522173	0.380038					4.5099	0.0686567	0.0962502	0.076059
		17049.3	0.0750107	0.054844	0.0560547					7.35	17379.9	0.163415	0.379794	0.638057					4.54058	0.0584027	0.0882141	0.0711265
		17049.7	0.0752286	0.055201	0.056259					7.4	17382.7	-0.064376	0.449713	0.675851					4.57126	0.051525	0.0785908	0.0658334
		17050	0.074437	0.0549574	0.056377					7.45	17385.6	0.0500264	0.530892	0.55706					4.60194	0.0491178	0.0679088	0.0608241
		17055	0.0746106	0.0546051	0.0562698					7.5	17388.4	0.148059	0.594408	0.566323					4.63262	0.0510788	0.0569624	0.0567928
		17060	0.0751452	0.0546359	0.0564379					7.55	17391.3	0.34642	0.536335	0.495405					4.6633	0.0560519	0.047015	0.0543343
		17065	0.0747499	0.0547544	0.0566336					7.6	17394.2	0.354265	0.502619	0.359649					4.69398	0.0624105	0.0400672	0.0537264
		17070	0.0746729	0.0547676	0.0565652					7.65	17397.1	0.292175	0.491871	0.212769					4.72466	0.068935	0.0384499	0.0547799
		17075	0.0749198	0.055257	0.0569885					7.7	17400	0.107825	0.206893	0.318497					4.75534	0.0748634	0.0427324	0.0569081
		17080	0.0749131	0.0551418	0.0568263					7.75	17402.9	0.126255	0.283196	0.208675					4.78602	0.0797471	0.05094	0.0593546
		17085	0.0750622	0.0552262	0.0571117					7.8	17405.9	0.130188	0.21564	0.294815					4.8167	0.0833276	0.0607379	0.0613968
		17090	0.0752961	0.0552467	0.0578714					7.85	17408.9	0.189973	0.185057	0.483707					4.84738	0.0854609	0.0705912	0.0624437
		17095	0.0751843	0.0555057	0.0568429					7.9	17411.9	0.129772	0.127067	0.102673					4.87806	0.0860746	0.0796044	0.0620594
		17100	0.0757222	0.0556043	0.0569599					7.95	17414.9	0.195756	-0.0207202	0.106361					4.90874	0.0851434	0.0872455	0.0599591
		17105	0.075495	0.0563093	0.0580185					8	17417.9	0.240591	-0.149137	0.206646					4.93942	0.0826778	0.0931975	0.0560041
		17110	0.0759411	0.0563507	0.0574693					8.05	17421	0.258375	-0.249938	-0.0286428					4.9701	0.078718	0.0972877	0.0502117
		17115	0.0760862	0.0562067	0.0584736					8.1	17424.1	0.224161	-0.276843	-0.00919683					5.00078	0.0733332	0.0994529	0.0428008
		17120	0.0764577	0.056853	0.0585765					8.15	17427.2	0.345871	-0.000967138	-0.353723					5.03146	0.0666237	0.099719	0.0343482
		17125	0.0766022	0.0565313	0.0585462					8.2	17430.3	0.346062	-0.30933	-0.425204					5.06214	0.0587246	0.0981858	0.0263073
		17130	0.0771654	0.0573368	0.0590289					8.25	17433.4	0.0397766	-0.497075	-0.229978					5.09282	0.0498132	0.095014	0.02227
		17135	0.077606	0.0581766	0.0598794					8.3	17436.6	-0.111149	-0.365665	-0.210353					5.1235	0.0401241	0.0904129	0.0264898
		17140	0.0788069	0.0584989	0.0610513					8.35	17439.7	0.457041	-0.829451	-0.230416					5.15418	0.0299954	0.0846285	0.0372389
		17145	0.0798326	0.0603782	0.0617341					8.4	17442.9	0.449816	-0.50412	-0.559615					5.18486	0.0200542	0.0779334	0.0508234
		17147	0.0802606	0.0605551	0.0621512					8.45	17446.1	-0.153037	-0.622937	-0.42754					5.21553	0.0122186	0.0706183	0.0653435
		17147.3	0.0804522	0.0608168	0.0622505					8.5	17449.4	-0.30188	-0.810276	-1.00943					5.24621	0.0122359	0.0629874	0.0798275
		17147.7	0.0806233	0.0610972	0.0624587					8.55	17452.6	-0.546637	-1.14101	-0.739079					5.27689	0.0196721	0.055359	0.0936394
		17148.1	0.0808486	0.061049	0.0626722					8.6	17455.9	-0.299654	-1.15193	-0.956987					5.30757	0.0286468	0.0480738	0.106294
		17148.4	0.0802754	0.0611631	0.0634389					8.65	17459.2	-0.655623	-1.11751	-0.731828					5.33825	0.037283	0.041508	0.117401
		17148.7	0.0809967	0.0612377	0.0632764					8.7	17462.5	-0.784695	-1.02984	-1.20118					5.36893	0.0449533	0.0360811	0.126654
		17149.1	0.0809094	0.0613465	0.0631526					8.75	17465.8	-0.555265	-0.635115	-1.26859					5.39961	0.0513159	0.0322186	0.133824
		17149.5	0.0812616	0.0618713	0.0633026					8.8	17469.1	-0.577449	-0.759799	-0.806932					5.43029	0.0561435	0.0302153	0.138762
		17149.8	0.0811742	0.0617146	0.0632542					8.85	17472.5	-0.648215	-0.546288	-0.584492					5.46097	0.0592882	0.0300344	0.141398
		17150.2	0.0813753	0.0620206	0.0634537					8.9	17475.9	-0.416575	-0.480304	-0.430893					5.49165	0.0606786	0.0312568	0.141741
		17150.5	0.0815504	0.0621188	0.0638404					8.95	17479.3	0.286903	-0.096427	-0.473387					5.52233	0.0603268	0.0332778	0.139871
		17150.8	0.0819274	0.0620222	0.0645396					9	17482.7	0.205267	0.216452	0.0624135					5.55301	0.0583445	0.0355352	0.135941
		17151.2	0.0817756	0.0626404	0.0638255					9.05	17486.1	-0.207929	0.0438151	0.193675					5.58369	0.0549696	0.0375996	0.130164
		17151.6	0.0816813	0.0625756	0.0642143					9.1	17489.6	0.183742	-0.0323346	-0.0714874					5.61437	0.050613	0.0391688	0.122812
		17151.9	0.0821712	0.0627095	0.064227					9.15	17493.1	0.410352	0.322932	0.179978					5.64505	0.0459363	0.0400379	0.114211
		17152.2	0.0822365	0.0631515	0.0644217					9.2	17496.6	0.31578	0.0459795	0.245241					5.67573	0.0419446	0.040077	0.104744
		17152.6	0.0822389	0.063147	0.0645587					9.25	17500.1	0.0107887	0.329096	0.244005					5.70641	0.0399606	0.0392201	0.094861
		17153	0.0826605	0.0630337	0.0646969					9.3	17503.6	-0.0262259	0.651415	0.328958					5.73709	0.041167	0.0374651	0.0850982
		17153.3	0.0828004	0.0639316	0.0657545					9.35	17507.2	0.253838	0.738946	0.68539					5.76777	0.0458307	0.0348826	0.0761048
		17153.6	0.0831238	0.0640992	0.0659174					9.4	17510.8	0.407156	0.598628	1.0407					5.79845	0.0532049	0.0316372	0.0686556
		17154	0.0832851	0.0637735	0.0652789					9.45	17514.3	0.300536	0.817758	1.12945					5.82913	0.0622011	0.0280289	0.0635857
		17154.3	0.0835212	0.0640408	0.0661494					9.5	17518	0.729402	0.6497	0.716388					5.85981	0.0718779	0.0245645	0.0615663
		17154.7	0.0834521	0.0640164	0.0665633					9.55	17521.6	0.616675	0.860545	0.723724					5.89049	0.0815335	0.0220313	0.062774
		17155.1	0.0836566	0.0647759	0.0662125					9.6	17525.2	0.128221	0.941251	0.602104					5.92117	0.0906583	0.0213705	0.0667603
		17155.4	0.0841069	0.0647997	0.0666021					9.65	17528.9	-0.00319587	0.682129	0.406943					5.95185	0.0988846	0.0230811	0.0726917
		17155.7	0.0844334	0.0654771	0.0667306					9.7	17532.6	-0.123714	0.587847	0.237413					5.98253	0.105955	0.0267625	0.0796953
		17156.1	0.0842077	0.0657261	0.0668928					9.75	17536.3	-0.13899	0.682698	0.584764					6.0132	0.111706	0.0315631	0.087044
		17156.5	0.0845936	0.0659851	0.0674836					9.8	17540	0.208151	0.606061	0.337022					6.04388	0.116056	0.036728	0.0941863
		17156.8	0.0846863	0.0666671	0.0675807					9.85	17543.8	0.239013	0.415929	-0.300431					6.07456	0.119001	0.0417204	0.100716
		17157.1	0.0853316	0.0662321	0.0682974					9.9	17547.5	-0.199623	0.494318	0.0514479					6.10524	0.120603	0.046171	0.106339
		17157.5	0.0857305	0.0670535	0.0681733					9.95	17551.3	-0.099475	0.504853	0.20421					6.13592	0.12098	0.0498281	0.110845
		17157.8	0.0855855	0.0671905	0.0688272					10	17555.1	0.0784386	0.156131	-0.0489776					6.1666	0.120294	0.0525315	0.114098
		17158.2	0.0860484	0.0674183	0.0691131					10.05	17558.9	-0.148519	0.0801682	0.231178					6.19728	0.118728	0.0542023	0.11603
		17158.6	0.0866393	0.0680064	0.0693278					10.1	17562.8	-0.631255	0.0463562	-0.107312					6.22796	0.116468	0.0548407	0.116639
		17158.9	0.0867644	0.068558	0.0693714					10.15	17566.6	-0.313033	-0.1459	-0.235821					6.25864	0.113679	0.0545275	0.115986
		17159.2	0.0871065	0.069075	0.0700669					10.2	17570.5	-0.511758	-0.118448	0.150574					6.28932	0.110486	0.0534265	0.114203
		17159.6	0.0879158	0.069128	0.07102					10.25	17574.4	-0.500943	-0.256325	0.225837					6.32	0.10695	0.0517853	0.111481
		17160	0.088419	0.0698223	0.0718311					10.3	17578.3	-0.393037	-0.0392277	0.110013					6.35068	0.10307	0.0499289	0.108067
		17160.3	0.0883366	0.070169	0.0714378					10.35	17582.2	-0.23474	0.159065	-0.0059643					6.38136	0.0987809	0.0482382	0.104251
		17160.7	0.0893419	0.0713061	0.0725432					10.4	17586.2	-0.521029	-0.215913	0.110258					6.41204	0.0939696	0.0470991	0.100338
		17161	0.0895316	0.0720493	0.0728636					10.45	17590.2	-0.507085	-0.332948	0.283164					6.44272	0.0885046	0.0468201	0.0966095
		17161.3	0.09074	0.0723014	0.0736512					10.5	17594.2	-0.335893	-0.379973	-0.45213					6.4734	0.0822663	0.0475427	0.093285
		17161.7	0.0909795	0.0730197	0.0747305					10.55	17598.2	-0.311459	-0.468418	-0.36678					6.50408	0.0751872	0.0491965	0.0904726
		17162.1	0.0914799	0.0742349	0.0754231					10.6	17602.2	-0.415213	-0.133296	-0.282389					6.53476	0.0672993	0.0515322	0.0881413
		17162.4	0.0923729	0.074741	0.0763297					10.65	17606.2	-0.400395	-0.324297	-0.102119					6.56544	0.0588061	0.0542069	0.0861196
		17162.7	0.0930256	0.0750796	0.0770495					10.7	17610.3	-0.393381	-0.433849	0.0740586					6.59612	0.0502095	0.0568694	0.0841251
		17163.1	0.0941815	0.0765143	0.0781851					10.75	17614.4	-0.168597	-0.158946	-0.161801					6.6268	0.0425507	0.0592156	0.0818158
		17163.5	0.0938226	0.0772859	0.0792299					10.8	17618.5	0.0149358	-0.0905817	0.22474					6.65748	0.037702	0.0610147	0.0788459
		17163.8	0.0953986	0.0786933	0.0798024					10.85	17622.6	-0.147271	-0.0510237	-0.258342					6.68816	0.0379213	0.0621171	0.0749143
		17164.2	0.096112	0.0797787	0.0807115					10.9	17626.8	0.00702795	-0.314297	0.0325364					6.71884	0.0438461	0.0624541	0.0697984
		17164.5	0.0975333	0.0803125	0.0822321					10.95	17630.9	0.109051	-0.309995	0.268565					6.74952	0.0538905	0.0620335	0.0633765
		17164.8	0.0988498	0.0818995	0.0830528					11	17635.1	0.700262	-0.253232	-0.581185					6.7802	0.0661234	0.0609322	0.0556416
		17165.2	0.0994573	0.083377	0.084561					11.05	17639.3	0.514392	-0.298029	0.0454736					6.81087	0.0791996	0.0592868	0.0467159
		17165.6	0.101259	0.0847931	0.0855123					11.1	17643.5	0.321445	-0.414297	0.221086					6.84155	0.0922441	0.057279	0.0368875
		17165.9	0.102088	0.0868459	0.0879155					11.15	17647.8	0.792137	-0.336606	0.224799					6.87223	0.104643	0.0551161	0.0267465
		17166.3	0.103556	0.0881547	0.0896435					11.2	17652	0.912057	-0.318999	-0.47548					6.90291	0.115931	0.0530035	0.0177914
		17166.6	0.105024	0.0899256	0.0911287					11.25	17656.3	0.474099	0.0135516	0.0108072					6.93359	0.125744	0.0511112	0.0144089
		17166.9	0.106941	0.0914959	0.0925814					11.3	17660.6	0.352981	-0.464305	-0.132552					6.96427	0.133795	0.0495398	0.0199214
		17167.3	0.108588	0.0943177	0.0942257					11.35	17664.9	0.497833	-0.137368	-0.424335					6.99495	0.13987	0.0482964	0.0292251
		17167.7	0.109858	0.0961244	0.0974863					11.4	17669.2	0.866854	-0.145495	-0.636088					7.02563	0.143823	0.0472919	0.0389055
		17168	0.112402	0.0985134	0.0988449					11.45	17673.6	0.496102	-0.374421	-0.634344					7.05631	0.145572	0.0463609	0.0477797
		17168.3	0.114026	0.100663	0.101878					11.5	17678	1.81886	-0.0404956	-0.722486					7.08699	0.145101	0.0452987	0.0552776
		17168.7	0.11626	0.103396	0.104327					11.55	17682.4	0.814327	-0.103568	-0.365318					7.11767	0.142451	0.0438995	0.0610524
		17169	0.117832	0.105782	0.106277					11.6	17686.8	0.0223048	-0.0312231	-0.505434					7.14835	0.137719	0.0419876	0.064893
		17169.4	0.121141	0.10849	0.11023					11.65	17691.2	0.402095	0.395696	-0.347443					7.17903	0.13105	0.0394373	0.066706
		17169.8	0.123312	0.111449	0.111916					11.7	17695.6	0.183086	-0.253326	-0.208354					7.20971	0.122631	0.0361822	0.0665141
		17170.1	0.126236	0.114322	0.115345					11.75	17700.1	0.499713	-0.188836	-0.336148					7.24039	0.112683	0.0322176	0.064462
		17170.4	0.12859	0.11724	0.118443					11.8	17704.6	0.741356	-0.117025	0.0563683					7.27107	0.101455	0.027599	0.0608275
		17170.8	0.13154	0.121408	0.121867					11.85	17709.1	0.0286493	-0.563291	-0.423728					7.30175	0.0892228	0.0224396	0.0560401
		17171.2	0.134633	0.125773	0.126056					11.9	17713.6	-0.0654545	-0.263174	-0.465271					7.33243	0.0762799	0.0169139	0.0507114
		17171.5	0.139014	0.12944	0.130776					11.95	17718.2	-0.192223	-0.732922	-0.207445					7.36311	0.0629507	0.0112974	0.0456676
		17171.9	0.142585	0.13376	0.135177					12	17722.7	-0.177538	-0.540791	-0.210405					7.39379	0.0496168	0.00625231	0.0419233
		17172.2	0.146404	0.138434	0.139496					12.05	17727.3	-0.391409	-0.155317	-0.0793042					7.42447	0.0368142	0.00470735	0.0404449
		17172.5	0.151652	0.143298	0.14375					12.1	17731.9	-1.25717	-0.0585207	0.0906267					7.45515	0.0255749	0.00830985	0.0416518
		17172.9	0.155849	0.148479	0.150194					12.15	17736.5	-1.03448	0.0235346	0.612769					7.48583	0.0185158	0.0127995	0.0451182
		17173.3	0.161953	0.154204	0.156116					12.2	17741.2	-0.933622	0.59538	0.621693					7.51651	0.0195912	0.0168829	0.0498987
		17173.6	0.166369	0.159692	0.160209					12.25	17745.8	-1.29171	0.949794	0.817415					7.54719	0.0268663	0.0202309	0.0550376
		17174	0.171856	0.165233	0.166064					12.3	17750.5	-0.800651	1.55418	0.875893					7.57787	0.0359113	0.0226963	0.0597997
		17174.3	0.177773	0.171179	0.172599					12.35	17755.2	-1.2493	1.37429	1.0359					7.60854	0.0448765	0.024216	0.0636856
		17174.6	0.182724	0.175648	0.176835					12.4	17759.9	-0.772143	1.29581	0.974368					7.63922	0.0531095	0.0247972	0.0663854
		17175	0.187292	0.17941	0.181784					12.45	17764.7	-0.656026	1.28613	1.4907					7.6699	0.0603343	0.0245207	0.0677359
		17175.4	0.193287	0.18523	0.188013					12.5	17769.4	-0.609744	1.5538	1.51776					7.70058	0.0664228	0.0235516	0.0676887
		17175.7	0.198236	0.189854	0.19139					12.55	17774.2	-0.699761	1.32705	0.755348					7.73126	0.0713261	0.0221555	0.0662865
		17176.1	0.201645	0.192424	0.196076					12.6	17779	-0.882858	0.842735	0.956952					7.76194	0.07505	0.0207143	0.0636433
		17176.4	0.204282	0.195911	0.198944					12.65	17783.8	-0.848999	0.726741	0.422903					7.79262	0.0776458	0.0197095	0.0599264
		17176.7	0.207505	0.198279	0.201404					12.7	17788.6	-0.991806	0.25531	0.139055					7.8233	0.0792053	0.0196081	0.055339
		17177.1	0.209131	0.199548	0.202959					12.75	17793.5	-0.531056	0.313947	-0.418059					7.85398	0.0798585	0.0206402	0.0501036
		17177.5	0.211484	0.200822	0.204349					12.8	17798.3	-0.336267	-0.556042	-0.730246					7.88466	0.0797701	0.0226647	0.044446
		17177.8	0.211564	0.201529	0.205838					12.85	17803.2	0.0442303	-0.98459	-0.566179					7.91534	0.0791356	0.0252884	0.03858
		17178.2	0.211672	0.201242	0.205254					12.9	17808.1	0.57232	-1.49534	-0.412758					7.94602	0.0781737	0.0280734	0.0326949
		17178.5	0.211018	0.20036	0.204054					12.95	17813	0.952025	-1.62203	-0.981748					7.9767	0.0771152	0.0306476	0.0269446
		17178.8	0.210841	0.200185	0.203833														8.00738	0.0761874	0.0327287	0.0214412
		17179.2	0.210305	0.199784	0.202499														8.03806	0.0755924	0.0341171	0.0162525
		17179.6	0.207889	0.197886	0.202665														8.06874	0.075485	0.0346859	0.0114091
		17179.9	0.207411	0.196538	0.200236														8.09942	0.0759527	0.034375	0.00693532
		17180.3	0.204867	0.19488	0.198812														8.1301	0.0770057	0.0331873	0.00308777
		17180.6	0.20424	0.192685	0.196543														8.16078	0.0785805	0.0311888	0.00290749
		17180.9	0.20136	0.191794	0.194457														8.19146	0.0805539	0.028514	0.00645065
		17181.3	0.200469	0.189414	0.193253														8.22214	0.0827648	0.0253794	0.0104133
		17181.7	0.198784	0.188525	0.191759														8.25282	0.0850354	0.0221148	0.0145154
		17182	0.196313	0.186371	0.189503														8.2835	0.0871881	0.0192147	0.018765
		17182.3	0.194436	0.185634	0.188432														8.31418	0.089057	0.0173586	0.0231976
		17182.7	0.192867	0.184346	0.187106														8.34486	0.0904952	0.0172004	0.0278494
		17183	0.192125	0.182735	0.184425														8.37554	0.0913775	0.0188715	0.0327503
		17183.4	0.190888	0.181907	0.183967														8.40621	0.091602	0.0218792	0.0379204
		17183.8	0.189678	0.180776	0.183198														8.43689	0.0910902	0.0255839	0.043365
		17184.1	0.189301	0.179331	0.182545														8.46757	0.0897871	0.0295118	0.0490698
		17184.5	0.187566	0.179058	0.180836														8.49825	0.0876608	0.0333713	0.0549966
		17184.8	0.187114	0.178572	0.181109														8.52893	0.0847027	0.0369947	0.0610808
		17185.1	0.185669	0.17744	0.179798														8.55961	0.0809273	0.0402935	0.0672318
		17185.5	0.185924	0.177002	0.17856														8.59029	0.0763721	0.0432284	0.0733353
		17185.9	0.185276	0.176945	0.178642														8.62097	0.0710972	0.0457896	0.0792589
		17186.2	0.185057	0.17686	0.178274														8.65165	0.065184	0.0479816	0.0848586
		17186.6	0.184044	0.176008	0.177407														8.68233	0.0587342	0.0498106	0.0899875
		17186.9	0.184051	0.175147	0.177431														8.71301	0.0518674	0.0512762	0.0945037
		17187.2	0.184424	0.175203	0.176323														8.74369	0.0447184	0.0523655	0.098279
		17187.6	0.183719	0.175576	0.176011														8.77437	0.0374343	0.0530523	0.101206
		17188	0.183144	0.174632	0.177171														8.80505	0.0301717	0.0532989	0.103204
		17188.3	0.183168	0.174466	0.175589														8.83573	0.0230971	0.0530621	0.104223
		17188.7	0.183279	0.173836	0.175462														8.86641	0.0163975	0.0523005	0.104247
		17189	0.18276	0.173439	0.174731														8.89709	0.0103415	0.0509824	0.103289
		17189.3	0.182068	0.173356	0.175424														8.92777	0.00566244	0.0490933	0.101395
		17189.7	0.181088	0.173446	0.174248														8.95845	0.00498205	0.0466423	0.098632
		17190	0.181379	0.172706	0.174166														8.98913	0.00803397	0.0436654	0.095083
		17190.4	0.181674	0.17279	0.173688														9.01981	0.0114795	0.040228	0.0908383
		17190.8	0.181562	0.171068	0.172076														9.05049	0.0145052	0.0364241	0.0859858
		17191.1	0.180896	0.170791	0.173373														9.08117	0.0170035	0.0323729	0.0806016
		17191.4	0.180608	0.170785	0.172028														9.11185	0.0190302	0.0282133	0.074744
		17191.8	0.180469	0.170967	0.172091														9.14253	0.0207132	0.0240953	0.0684499
		17192.1	0.180871	0.17015	0.172073														9.17321	0.0222188	0.0201671	0.0617368
		17192.5	0.17926	0.169127	0.171248														9.20388	0.023722	0.0165568	0.0546087
		17192.9	0.179129	0.169178	0.170979														9.23456	0.0253711	0.0133467	0.0470689
		17193.2	0.179544	0.168882	0.170134														9.26524	0.0272561	0.0105417	0.0391388
		17193.6	0.17935	0.168257	0.169787														9.29592	0.029391	0.00804606	0.0308923
		17193.9	0.178484	0.167831	0.170011														9.3266	0.0317173	0.00566957	0.0225418
		17194.2	0.178115	0.166546	0.169394														9.35728	0.0341231	0.00318661	0.0147743
		17194.6	0.177784	0.166719	0.168079														9.38796	0.0364672	0.000817207	0.0103085
		17195	0.176763	0.16606	0.169253														9.41864	0.0386016	0.00334203	0.0136383
		17195.3	0.177062	0.165988	0.168976														9.44932	0.0403867	0.0073576	0.0214446
		17195.7	0.176832	0.165027	0.167467														9.48	0.0417021	0.0120569	0.0302597
		17196	0.175873	0.164831	0.166567														9.51068	0.0424528	0.0173638	0.0390527
		17196.3	0.17527	0.164226	0.167532														9.54136	0.0425725	0.0231736	0.0473785
		17196.7	0.175581	0.163715	0.165998														9.57204	0.0420247	0.0293477	0.0549423
		17197	0.174725	0.163865	0.165772														9.60272	0.0408029	0.0357226	0.061513
		17197.4	0.174806	0.162899	0.165847														9.6334	0.0389281	0.04212	0.0669072
		17198	0.174136	0.162605	0.165989														9.66408	0.0364472	0.0483565	0.070989
		17198.7	0.173768	0.161834	0.164787														9.69476	0.0334285	0.0542531	0.0736751
		17199.4	0.173075	0.161263	0.16406														9.72544	0.0299588	0.0596427	0.0749391
		17200.1	0.173514	0.16041	0.163175														9.75612	0.0261385	0.0643779	0.0748153
		17200.7	0.172354	0.160702	0.163396														9.7868	0.0220788	0.0683368	0.0733995
		17201.5	0.172369	0.160244	0.162633														9.81748	0.0179009	0.0714273	0.0708479
		17202.3	0.172509	0.159903	0.163433														9.84816	0.0137438	0.0735903	0.0673734
		17203	0.171659	0.160171	0.163175														9.87884	0.00980104	0.0748006	0.0632375
		17203.8	0.171542	0.160019	0.162178														9.90952	0.00647863	0.0750663	0.058738
		17204.6	0.171936	0.159831	0.161993														9.9402	0.00490771	0.0744268	0.0541896
		17205.4	0.172209	0.159789	0.163947														9.97088	0.00617467	0.072949	0.0498932
		17206.3	0.172136	0.160214	0.163485
		17207.2	0.172499	0.160337	0.164063
		17208	0.173578	0.161335	0.164282
		17208.9	0.173602	0.161058	0.164336
		17209.9	0.173072	0.161165	0.165194
		17210.8	0.173933	0.161632	0.16448
		17211.8	0.17457	0.161744	0.165883
		17212.8	0.174698	0.162377	0.166005
		17213.8	0.174481	0.162914	0.165948
		17214.8	0.173923	0.163367	0.166869
		17215.8	0.172883	0.162736	0.166336
		17216.9	0.173117	0.162769	0.166144
		17217.9	0.17194	0.161703	0.165424
		17219	0.171049	0.162095	0.164056
		17220.2	0.170237	0.161321	0.163998
		17221.3	0.169044	0.161089	0.163494
		17222.5	0.169464	0.160118	0.163061
		17223.6	0.168355	0.159862	0.162992
		17224.8	0.167548	0.159635	0.161145
		17226	0.167206	0.159533	0.161562
		17227.2	0.16704	0.15865	0.161898
		17228.5	0.166374	0.158609	0.161152
		17229.8	0.165768	0.158725	0.160991
		17231.1	0.165474	0.158399	0.160697
		17232.3	0.164626	0.157878	0.160466
		17233.7	0.165398	0.157943	0.15948
		17235	0.16383	0.157877	0.160122
		17236.4	0.164245	0.158182	0.159708
		17237.8	0.164335	0.157924	0.160042
		17239.2	0.164512	0.158588	0.15931
		17240.6	0.163687	0.158497	0.160023
		17242	0.165006	0.158621	0.160923
		17243.5	0.165279	0.159255	0.161137
		17244.9	0.165954	0.15983	0.161297
		17246.5	0.165562	0.160224	0.162242
		17248	0.167147	0.1612	0.161971
		17249.5	0.167482	0.161612	0.163974
		17251	0.168297	0.162359	0.164247
		17252.6	0.168791	0.163076	0.16426
		17254.2	0.170573	0.163719	0.165606
		17255.8	0.170372	0.164889	0.166014
		17257.5	0.171679	0.164984	0.167043
		17259.1	0.172323	0.166345	0.167802
		17260.7	0.173034	0.165816	0.169184
		17262.5	0.172915	0.167024	0.168694
		17264.2	0.173688	0.167833	0.170426
		17265.9	0.174939	0.168617	0.171007
		17267.6	0.174949	0.168956	0.171545
		17269.4	0.175341	0.169121	0.172159
		17271.2	0.175647	0.169953	0.172843
		17273	0.175186	0.169952	0.172437
		17274.8	0.176041	0.170943	0.172534
		17276.6	0.175039	0.170746	0.17329
		17278.5	0.174816	0.171079	0.173042
		17280.4	0.175525	0.171998	0.172664
		17282.3	0.175169	0.171805	0.172383
		17284.2	0.175125	0.171364	0.173052
		17286.1	0.174495	0.17179	0.173502
		17288	0.174769	0.170673	0.173209
		17290	0.17513	0.172131	0.173573
		17292	0.174244	0.17143	0.172945
		17294	0.173531	0.171742	0.173019
		17296	0.173172	0.17071	0.172314
		17298.1	0.17307	0.170924	0.172609
		17300.2	0.172756	0.171479	0.173319
		17302.2	0.172721	0.171207	0.172499
		17304.4	0.172949	0.17133	0.172673
		17306.5	0.172742	0.17118	0.17274
		17308.6	0.172276	0.171224	0.172259
		17310.8	0.172267	0.171487	0.172942
		17313	0.172438	0.171617	0.173458
		17315.2	0.172211	0.171771	0.172742
		17317.4	0.172634	0.172463	0.173207
		17319.6	0.172939	0.17267	0.173971
		17321.9	0.173151	0.172987	0.175076
		17324.1	0.173724	0.173272	0.174421
		17326.4	0.174277	0.173918	0.174959
		17328.8	0.175126	0.175038	0.175697
		17331.1	0.175191	0.175301	0.17583
		17333.5	0.175616	0.175925	0.177822
		17335.8	0.176447	0.176446	0.177792
		17338.2	0.176032	0.176953	0.178877
		17340.6	0.176894	0.177423	0.179539
		17343.1	0.177057	0.178492	0.179456
		17345.5	0.177447	0.178663	0.18007
		17348	0.17788	0.179349	0.181063
		17350.5	0.178641	0.179705	0.181534
		17353	0.178742	0.180747	0.182044
		17355.5	0.178502	0.180429	0.182923
		17358	0.178621	0.180985	0.182588
		17360.6	0.178712	0.181729	0.182945
		17363.2	0.179214	0.1822	0.183538
		17365.8	0.178594	0.182128	0.183247
		17368.4	0.179236	0.183469	0.184222
		17371	0.179665	0.183227	0.184949
		17373.7	0.18023	0.183326	0.185595
		17376.4	0.179698	0.184091	0.185366
		17379.1	0.180686	0.18427	0.186379
		17381.8	0.18041	0.18479	0.186779
		17384.5	0.180971	0.185384	0.187428
		17387.2	0.181152	0.185883	0.187325
		17390	0.181917	0.186483	0.188377
		17392.8	0.182179	0.186533	0.188072
		17395.6	0.182563	0.187515	0.188872
		17398.5	0.182562	0.187161	0.188775
		17401.3	0.182718	0.187953	0.189875
		17404.2	0.183143	0.188199	0.189771
		17407.1	0.183371	0.188815	0.190833
		17410	0.183838	0.189108	0.191328
		17412.9	0.183951	0.189637	0.191211
		17415.8	0.184477	0.189789	0.191961
		17418.8	0.184763	0.190284	0.192531
		17421.8	0.185126	0.190621	0.192696
		17424.8	0.185382	0.191243	0.193322
		17427.8	0.185889	0.192151	0.193327
		17430.8	0.186131	0.192017	0.193859
		17433.9	0.186049	0.192542	0.194674
		17437	0.186272	0.193232	0.195228
		17440.1	0.187324	0.193089	0.195751
		17443.2	0.187518	0.194277	0.195893
		17446.3	0.187128	0.194503	0.196625
		17449.5	0.18731	0.194876	0.196473
		17452.6	0.187347	0.195028	0.197373
		17455.8	0.187957	0.195622	0.197642
		17459	0.187887	0.196228	0.198542
		17462.3	0.188046	0.196921	0.198582
		17465.5	0.188614	0.197933	0.198964
		17468.8	0.188927	0.198358	0.200079
		17472.1	0.189161	0.19917	0.200889
		17475.4	0.189608	0.199792	0.201726
		17478.7	0.190692	0.200754	0.202104
		17482	0.191085	0.201691	0.203187
		17485.4	0.190826	0.202104	0.204149
		17488.8	0.191478	0.202478	0.20426
		17495.6	0.192375	0.203725	0.205707
		17499	0.192337	0.204518	0.206365
		17502.5	0.192526	0.205404	0.206787
		17506	0.192965	0.206203	0.207808
		17509.5	0.193648	0.206459	0.208492
		17513	0.19366	0.207364	0.209594
		17516.5	0.194283	0.207681	0.209577
		17520.1	0.194848	0.208372	0.21009
		17523.6	0.194578	0.209138	0.210612
		17527.2	0.194734	0.209473	0.210931
		17530.9	0.194909	0.209863	0.211378
		17534.5	0.195149	0.21047	0.211796
		17538.1	0.195474	0.211082	0.212878
		17541.8	0.196293	0.211416	0.212616
		17545.5	0.196167	0.211943	0.212987
		17549.2	0.196316	0.212634	0.214058
		17552.9	0.196855	0.213019	0.214445
		17556.7	0.197192	0.213208	0.214862
		17560.4	0.197208	0.214012	0.215765
		17564.2	0.197204	0.214276	0.215751
		17568	0.19803	0.214854	0.216485
		17571.8	0.19787	0.215411	0.217347
		17575.7	0.198513	0.215858	0.217871
		17579.5	0.198799	0.216776	0.218331
		17583.4	0.199322	0.217319	0.218818
		17587.3	0.19933	0.217511	0.21952
		17591.2	0.199848	0.218152	0.22016
		17595.1	0.200292	0.218615	0.220043
		17599.1	0.200662	0.21919	0.220861
		17603	0.200947	0.220073	0.221428
		17607.1	0.201375	0.220354	0.222184
		17611.1	0.201767	0.220985	0.222865
		17615.1	0.202349	0.22179	0.223239
		17619.1	0.202847	0.222361	0.224136
		17623.2	0.203125	0.222984	0.224304
		17627.3	0.203686	0.223339	0.225165
		17631.4	0.204172	0.223993	0.225885
		17635.5	0.205014	0.224604	0.225836
		17639.7	0.205264	0.225162	0.226935
		17643.8	0.205584	0.225668	0.227618
		17648	0.206353	0.22634	0.228215
		17652.2	0.206846	0.226947	0.228319
		17656.4	0.206989	0.22778	0.229256
		17660.7	0.207364	0.228017	0.229772
		17664.9	0.207893	0.228883	0.230173
		17669.2	0.208578	0.229455	0.230631
		17673.5	0.208761	0.229907	0.231248
		17677.8	0.210058	0.230743	0.231771
		17682.2	0.209885	0.231305	0.232648
		17686.5	0.209791	0.231953	0.233153
		17690.9	0.210471	0.232841	0.233855
		17695.3	0.210754	0.233024	0.234592
		17699.7	0.211344	0.233667	0.235058
		17704.1	0.211967	0.234332	0.235981
		17708.5	0.211931	0.234627	0.236285
		17713	0.212271	0.235456	0.23681
		17717.5	0.212583	0.235761	0.237604
		17722	0.21296	0.236464	0.238189
		17726.5	0.213316	0.237314	0.238892
		17731.1	0.213114	0.238008	0.239513
		17735.6	0.213521	0.238612	0.240485
		17740.2	0.214043	0.239579	0.241059
		17744.8	0.214011	0.240349	0.241799
		17749.4	0.214737	0.241369	0.242369
		17754.1	0.214683	0.241884	0.243115
		17758.7	0.215216	0.242438	0.243601
		17763.4	0.21556	0.242986	0.244343
		17768.1	0.215814	0.243755	0.245279
		17772.8	0.216042	0.244311	0.245147
		17777.6	0.216056	0.24456	0.24598
		17782.3	0.216326	0.245188	0.246168
		17787.1	0.216276	0.245384	0.246638
		17791.9	0.216632	0.246172	0.246854
		17796.7	0.216846	0.246236	0.247199
		17801.5	0.216991	0.246658	0.247636
		17806.4	0.217365	0.24685	0.248448
		17811.2	0.217459	0.247501	0.248677
		17816.1	0.217738	0.247746	0.249018
		17821	0.218034	0.248321	0.2498

## Sheet: Solubility Phase XRD Data
	'Id:		Comment:		Operator:	Lab Manager	Anode:	Cu	Scantype:	Coupled TwoTheta/Theta	TimePerStep:	825
	10.0023	0.642424
	10.0226	0.575758
	10.0428	0.596364
	10.063	0.642424
	10.0832	0.589091
	10.1035	0.566061
	10.1237	0.602424
	10.1439	0.673939
	10.1641	0.604848
	10.1844	0.574545
	10.2046	0.549091
	10.2248	0.578182
	10.2451	0.547879
	10.2653	0.604848
	10.2855	0.602424
	10.3057	0.552727
	10.326	0.597576
	10.3462	0.56
	10.3664	0.574545
	10.3866	0.532121
	10.4069	0.586667
	10.4271	0.596364
	10.4473	0.598788
	10.4675	0.570909
	10.4878	0.570909
	10.508	0.581818
	10.5282	0.593939
	10.5484	0.614545
	10.5687	0.606061
	10.5889	0.596364
	10.6091	0.562424
	10.6293	0.573333
	10.6496	0.550303
	10.6698	0.528485
	10.69	0.534545
	10.7103	0.56
	10.7305	0.595152
	10.7507	0.629091
	10.7709	0.610909
	10.7912	0.603636
	10.8114	0.64
	10.8316	0.610909
	10.8518	0.564848
	10.8721	0.646061
	10.8923	0.595152
	10.9125	0.633939
	10.9327	0.6
	10.953	0.625455
	10.9732	0.627879
	10.9934	0.545455
	11.0136	0.540606
	11.0339	0.6
	11.0541	0.574545
	11.0743	0.578182
	11.0945	0.606061
	11.1148	0.610909
	11.135	0.584242
	11.1552	0.566061
	11.1755	0.558788
	11.1957	0.61697
	11.2159	0.586667
	11.2361	0.547879
	11.2564	0.598788
	11.2766	0.54303
	11.2968	0.566061
	11.317	0.595152
	11.3373	0.526061
	11.3575	0.563636
	11.3777	0.539394
	11.3979	0.578182
	11.4182	0.614545
	11.4384	0.538182
	11.4586	0.601212
	11.4788	0.526061
	11.4991	0.527273
	11.5193	0.551515
	11.5395	0.530909
	11.5597	0.552727
	11.58	0.564848
	11.6002	0.522424
	11.6204	0.540606
	11.6407	0.592727
	11.6609	0.556364
	11.6811	0.575758
	11.7013	0.551515
	11.7216	0.54303
	11.7418	0.533333
	11.762	0.568485
	11.7822	0.551515
	11.8025	0.546667
	11.8227	0.534545
	11.8429	0.578182
	11.8631	0.569697
	11.8834	0.569697
	11.9036	0.574545
	11.9238	0.638788
	11.944	0.591515
	11.9643	0.521212
	11.9845	0.58303
	12.0047	0.529697
	12.0249	0.57697
	12.0452	0.575758
	12.0654	0.580606
	12.0856	0.603636
	12.1059	0.578182
	12.1261	0.566061
	12.1463	0.652121
	12.1665	0.557576
	12.1868	0.603636
	12.207	0.624242
	12.2272	0.575758
	12.2474	0.618182
	12.2677	0.670303
	12.2879	0.690909
	12.3081	0.624242
	12.3283	0.598788
	12.3486	0.593939
	12.3688	0.587879
	12.389	0.574545
	12.4092	0.596364
	12.4295	0.564848
	12.4497	0.528485
	12.4699	0.589091
	12.4901	0.595152
	12.5104	0.626667
	12.5306	0.555152
	12.5508	0.6
	12.5711	0.572121
	12.5913	0.619394
	12.6115	0.592727
	12.6317	0.597576
	12.652	0.547879
	12.6722	0.546667
	12.6924	0.568485
	12.7126	0.57697
	12.7329	0.601212
	12.7531	0.521212
	12.7733	0.561212
	12.7935	0.618182
	12.8138	0.573333
	12.834	0.569697
	12.8542	0.555152
	12.8744	0.546667
	12.8947	0.547879
	12.9149	0.539394
	12.9351	0.592727
	12.9553	0.566061
	12.9756	0.584242
	12.9958	0.505455
	13.016	0.533333
	13.0363	0.573333
	13.0565	0.57697
	13.0767	0.522424
	13.0969	0.557576
	13.1172	0.579394
	13.1374	0.551515
	13.1576	0.528485
	13.1778	0.585455
	13.1981	0.540606
	13.2183	0.547879
	13.2385	0.52
	13.2587	0.568485
	13.279	0.575758
	13.2992	0.567273
	13.3194	0.532121
	13.3396	0.563636
	13.3599	0.568485
	13.3801	0.546667
	13.4003	0.606061
	13.4205	0.603636
	13.4408	0.528485
	13.461	0.591515
	13.4812	0.563636
	13.5015	0.641212
	13.5217	0.538182
	13.5419	0.584242
	13.5621	0.547879
	13.5824	0.555152
	13.6026	0.528485
	13.6228	0.626667
	13.643	0.486061
	13.6633	0.563636
	13.6835	0.597576
	13.7037	0.567273
	13.7239	0.534545
	13.7442	0.643636
	13.7644	0.58303
	13.7846	0.630303
	13.8048	0.549091
	13.8251	0.53697
	13.8453	0.567273
	13.8655	0.568485
	13.8857	0.523636
	13.906	0.517576
	13.9262	0.544242
	13.9464	0.53697
	13.9666	0.505455
	13.9869	0.527273
	14.0071	0.544242
	14.0273	0.568485
	14.0476	0.539394
	14.0678	0.572121
	14.088	0.568485
	14.1082	0.587879
	14.1285	0.568485
	14.1487	0.584242
	14.1689	0.528485
	14.1891	0.505455
	14.2094	0.532121
	14.2296	0.507879
	14.2498	0.511515
	14.27	0.533333
	14.2903	0.551515
	14.3105	0.544242
	14.3307	0.544242
	14.3509	0.578182
	14.3712	0.475152
	14.3914	0.499394
	14.4116	0.580606
	14.4318	0.564848
	14.4521	0.521212
	14.4723	0.492121
	14.4925	0.512727
	14.5128	0.549091
	14.533	0.563636
	14.5532	0.524848
	14.5734	0.52
	14.5937	0.544242
	14.6139	0.467879
	14.6341	0.498182
	14.6543	0.517576
	14.6746	0.454545
	14.6948	0.534545
	14.715	0.518788
	14.7352	0.500606
	14.7555	0.515152
	14.7757	0.50303
	14.7959	0.50303
	14.8161	0.458182
	14.8364	0.522424
	14.8566	0.518788
	14.8768	0.524848
	14.897	0.524848
	14.9173	0.509091
	14.9375	0.546667
	14.9577	0.492121
	14.978	0.518788
	14.9982	0.50303
	15.0184	0.505455
	15.0386	0.487273
	15.0589	0.504242
	15.0791	0.529697
	15.0993	0.524848
	15.1195	0.483636
	15.1398	0.464242
	15.16	0.498182
	15.1802	0.52
	15.2004	0.517576
	15.2207	0.505455
	15.2409	0.476364
	15.2611	0.477576
	15.2813	0.483636
	15.3016	0.460606
	15.3218	0.472727
	15.342	0.45697
	15.3622	0.473939
	15.3825	0.425455
	15.4027	0.495758
	15.4229	0.486061
	15.4432	0.568485
	15.4634	0.484848
	15.4836	0.579394
	15.5038	0.518788
	15.5241	0.50303
	15.5443	0.533333
	15.5645	0.522424
	15.5847	0.45697
	15.605	0.500606
	15.6252	0.455758
	15.6454	0.486061
	15.6656	0.464242
	15.6859	0.460606
	15.7061	0.437576
	15.7263	0.476364
	15.7465	0.510303
	15.7668	0.492121
	15.787	0.459394
	15.8072	0.476364
	15.8274	0.500606
	15.8477	0.48
	15.8679	0.425455
	15.8881	0.467879
	15.9084	0.459394
	15.9286	0.483636
	15.9488	0.461818
	15.969	0.495758
	15.9893	0.448485
	16.0095	0.459394
	16.0297	0.447273
	16.0499	0.470303
	16.0702	0.455758
	16.0904	0.441212
	16.1106	0.486061
	16.1308	0.507879
	16.1511	0.498182
	16.1713	0.442424
	16.1915	0.455758
	16.2117	0.421818
	16.232	0.455758
	16.2522	0.493333
	16.2724	0.476364
	16.2926	0.470303
	16.3129	0.478788
	16.3331	0.447273
	16.3533	0.505455
	16.3736	0.447273
	16.3938	0.466667
	16.414	0.476364
	16.4342	0.471515
	16.4545	0.49697
	16.4747	0.541818
	16.4949	0.516364
	16.5151	0.530909
	16.5354	0.507879
	16.5556	0.601212
	16.5758	0.650909
	16.596	0.690909
	16.6163	0.707879
	16.6365	0.700606
	16.6567	0.709091
	16.6769	0.774545
	16.6972	0.779394
	16.7174	0.819394
	16.7376	0.867879
	16.7578	0.859394
	16.7781	0.867879
	16.7983	0.882424
	16.8185	0.961212
	16.8388	0.878788
	16.859	0.915152
	16.8792	0.928485
	16.8994	0.916364
	16.9197	0.975758
	16.9399	1.02667
	16.9601	1.24364
	16.9803	1.32727
	17.0006	1.48242
	17.0208	1.90909
	17.041	2.84485
	17.0612	4.53818
	17.0815	8.44242
	17.1017	16.0715
	17.1219	28.3345
	17.1421	32.2921
	17.1624	28.2109
	17.1826	22.9745
	17.2028	15.9891
	17.223	12.24
	17.2433	10.743
	17.2635	10.103
	17.2837	8.47758
	17.304	6.51152
	17.3242	4.86303
	17.3444	3.75879
	17.3646	3.24485
	17.3849	2.78909
	17.4051	2.64485
	17.4253	2.12606
	17.4455	1.82424
	17.4658	1.52121
	17.486	1.41333
	17.5062	1.26303
	17.5264	1.14061
	17.5467	1.12485
	17.5669	1.02909
	17.5871	1.00727
	17.6073	1.04727
	17.6276	0.97697
	17.6478	0.991515
	17.668	1.01576
	17.6882	1.06788
	17.7085	1.20242
	17.7287	1.4303
	17.7489	1.82303
	17.7691	2.66545
	17.7894	4.46788
	17.8096	7.85091
	17.8298	11.6073
	17.8501	9.90667
	17.8703	7.37818
	17.8905	5.27636
	17.9107	2.37697
	17.931	1.33455
	17.9512	0.932121
	17.9714	0.790303
	17.9916	0.710303
	18.0119	0.730909
	18.0321	0.723636
	18.0523	0.705455
	18.0725	0.750303
	18.0928	0.707879
	18.113	0.618182
	18.1332	0.636364
	18.1534	0.593939
	18.1737	0.601212
	18.1939	0.590303
	18.2141	0.563636
	18.2343	0.563636
	18.2546	0.561212
	18.2748	0.561212
	18.295	0.597576
	18.3153	0.532121
	18.3355	0.567273
	18.3557	0.545455
	18.3759	0.551515
	18.3962	0.535758
	18.4164	0.555152
	18.4366	0.557576
	18.4568	0.546667
	18.4771	0.58303
	18.4973	0.523636
	18.5175	0.528485
	18.5377	0.56
	18.558	0.489697
	18.5782	0.515152
	18.5984	0.546667
	18.6186	0.473939
	18.6389	0.518788
	18.6591	0.538182
	18.6793	0.539394
	18.6995	0.500606
	18.7198	0.517576
	18.74	0.495758
	18.7602	0.516364
	18.7805	0.489697
	18.8007	0.555152
	18.8209	0.507879
	18.8411	0.454545
	18.8614	0.482424
	18.8816	0.532121
	18.9018	0.500606
	18.922	0.454545
	18.9423	0.486061
	18.9625	0.516364
	18.9827	0.494545
	19.0029	0.501818
	19.0232	0.499394
	19.0434	0.470303
	19.0636	0.476364
	19.0838	0.458182
	19.1041	0.443636
	19.1243	0.472727
	19.1445	0.455758
	19.1647	0.476364
	19.185	0.501818
	19.2052	0.487273
	19.2254	0.401212
	19.2457	0.438788
	19.2659	0.437576
	19.2861	0.454545
	19.3063	0.476364
	19.3266	0.441212
	19.3468	0.492121
	19.367	0.481212
	19.3872	0.397576
	19.4075	0.471515
	19.4277	0.475152
	19.4479	0.482424
	19.4681	0.461818
	19.4884	0.48
	19.5086	0.408485
	19.5288	0.458182
	19.549	0.453333
	19.5693	0.419394
	19.5895	0.45697
	19.6097	0.41697
	19.6299	0.442424
	19.6502	0.454545
	19.6704	0.435152
	19.6906	0.436364
	19.7109	0.453333
	19.7311	0.387879
	19.7513	0.446061
	19.7715	0.414545
	19.7918	0.467879
	19.812	0.433939
	19.8322	0.447273
	19.8524	0.441212
	19.8727	0.42303
	19.8929	0.410909
	19.9131	0.410909
	19.9333	0.419394
	19.9536	0.453333
	19.9738	0.420606
	19.994	0.4
	20.0142	0.41697
	20.0345	0.410909
	20.0547	0.471515
	20.0749	0.389091
	20.0951	0.404848
	20.1154	0.41697
	20.1356	0.410909
	20.1558	0.397576
	20.1761	0.42303
	20.1963	0.418182
	20.2165	0.414545
	20.2367	0.389091
	20.257	0.407273
	20.2772	0.402424
	20.2974	0.408485
	20.3176	0.44
	20.3379	0.436364
	20.3581	0.415758
	20.3783	0.437576
	20.3985	0.432727
	20.4188	0.45697
	20.439	0.408485
	20.4592	0.410909
	20.4794	0.420606
	20.4997	0.450909
	20.5199	0.398788
	20.5401	0.425455
	20.5603	0.438788
	20.5806	0.421818
	20.6008	0.379394
	20.621	0.385455
	20.6413	0.427879
	20.6615	0.446061
	20.6817	0.447273
	20.7019	0.46303
	20.7222	0.447273
	20.7424	0.431515
	20.7626	0.420606
	20.7828	0.420606
	20.8031	0.458182
	20.8233	0.426667
	20.8435	0.409697
	20.8637	0.397576
	20.884	0.444848
	20.9042	0.430303
	20.9244	0.44
	20.9446	0.402424
	20.9649	0.436364
	20.9851	0.453333
	21.0053	0.446061
	21.0255	0.36
	21.0458	0.427879
	21.066	0.409697
	21.0862	0.436364
	21.1064	0.429091
	21.1267	0.431515
	21.1469	0.449697
	21.1671	0.446061
	21.1874	0.471515
	21.2076	0.442424
	21.2278	0.446061
	21.248	0.452121
	21.2683	0.452121
	21.2885	0.473939
	21.3087	0.466667
	21.3289	0.482424
	21.3492	0.467879
	21.3694	0.467879
	21.3896	0.489697
	21.4098	0.522424
	21.4301	0.478788
	21.4503	0.526061
	21.4705	0.518788
	21.4907	0.475152
	21.511	0.533333
	21.5312	0.545455
	21.5514	0.528485
	21.5716	0.53697
	21.5919	0.585455
	21.6121	0.527273
	21.6323	0.604848
	21.6526	0.6
	21.6728	0.598788
	21.693	0.667879
	21.7132	0.689697
	21.7335	0.655758
	21.7537	0.756364
	21.7739	0.791515
	21.7941	0.829091
	21.8144	0.928485
	21.8346	0.964848
	21.8548	1.17455
	21.875	1.29576
	21.8953	1.53818
	21.9155	1.71758
	21.9357	2.13576
	21.9559	2.42061
	21.9762	2.42545
	21.9964	2.40848
	22.0166	2.38788
	22.0368	2.04727
	22.0571	1.82545
	22.0773	1.63758
	22.0975	1.4097
	22.1178	1.22909
	22.138	1.15515
	22.1582	1.01455
	22.1784	0.913939
	22.1987	0.888485
	22.2189	0.886061
	22.2391	0.824242
	22.2593	0.853333
	22.2796	0.752727
	22.2998	0.738182
	22.32	0.699394
	22.3402	0.749091
	22.3605	0.690909
	22.3807	0.686061
	22.4009	0.677576
	22.4211	0.692121
	22.4414	0.693333
	22.4616	0.683636
	22.4818	0.707879
	22.502	0.690909
	22.5223	0.723636
	22.5425	0.669091
	22.5627	0.728485
	22.583	0.664242
	22.6032	0.636364
	22.6234	0.684848
	22.6436	0.678788
	22.6639	0.74303
	22.6841	0.698182
	22.7043	0.750303
	22.7245	0.786667
	22.7448	0.775758
	22.765	0.85697
	22.7852	0.882424
	22.8054	0.926061
	22.8257	1.08364
	22.8459	1.39394
	22.8661	1.76
	22.8863	2.93333
	22.9066	4.90667
	22.9268	7.70909
	22.947	10.3576
	22.9672	10.6315
	22.9875	9.93697
	23.0077	8.65455
	23.0279	6.44242
	23.0482	4.41939
	23.0684	2.85939
	23.0886	1.93455
	23.1088	1.34424
	23.1291	1.00242
	23.1493	0.909091
	23.1695	0.844848
	23.1897	0.798788
	23.21	0.751515
	23.2302	0.684848
	23.2504	0.690909
	23.2706	0.684848
	23.2909	0.678788
	23.3111	0.705455
	23.3313	0.669091
	23.3515	0.661818
	23.3718	0.629091
	23.392	0.6
	23.4122	0.626667
	23.4324	0.660606
	23.4527	0.654545
	23.4729	0.686061
	23.4931	0.575758
	23.5134	0.689697
	23.5336	0.694545
	23.5538	0.655758
	23.574	0.678788
	23.5943	0.666667
	23.6145	0.631515
	23.6347	0.642424
	23.6549	0.675152
	23.6752	0.614545
	23.6954	0.629091
	23.7156	0.65697
	23.7358	0.661818
	23.7561	0.624242
	23.7763	0.675152
	23.7965	0.690909
	23.8167	0.677576
	23.837	0.701818
	23.8572	0.707879
	23.8774	0.789091
	23.8976	0.738182
	23.9179	0.778182
	23.9381	0.821818
	23.9583	0.801212
	23.9786	0.900606
	23.9988	0.918788
	24.019	0.992727
	24.0392	1.17455
	24.0595	1.29091
	24.0797	1.46303
	24.0999	1.68121
	24.1201	1.9503
	24.1404	2.06909
	24.1606	2.05333
	24.1808	1.94909
	24.201	1.82788
	24.2213	1.68242
	24.2415	1.45091
	24.2617	1.25091
	24.2819	1.11515
	24.3022	0.961212
	24.3224	0.894545
	24.3426	0.838788
	24.3628	0.837576
	24.3831	0.709091
	24.4033	0.733333
	24.4235	0.641212
	24.4438	0.610909
	24.464	0.647273
	24.4842	0.627879
	24.5044	0.580606
	24.5247	0.601212
	24.5449	0.540606
	24.5651	0.521212
	24.5853	0.564848
	24.6056	0.586667
	24.6258	0.561212
	24.646	0.591515
	24.6662	0.540606
	24.6865	0.546667
	24.7067	0.53697
	24.7269	0.57697
	24.7471	0.666667
	24.7674	0.64
	24.7876	0.72
	24.8078	0.68
	24.828	0.676364
	24.8483	0.698182
	24.8685	0.669091
	24.8887	0.585455
	24.9089	0.626667
	24.9292	0.570909
	24.9494	0.567273
	24.9696	0.581818
	24.9899	0.586667
	25.0101	0.581818
	25.0303	0.538182
	25.0505	0.547879
	25.0708	0.57697
	25.091	0.535758
	25.1112	0.544242
	25.1314	0.540606
	25.1517	0.609697
	25.1719	0.621818
	25.1921	0.563636
	25.2123	0.608485
	25.2326	0.644848
	25.2528	0.646061
	25.273	0.65697
	25.2932	0.741818
	25.3135	0.667879
	25.3337	0.694545
	25.3539	0.797576
	25.3741	0.770909
	25.3944	0.789091
	25.4146	0.752727
	25.4348	0.729697
	25.4551	0.843636
	25.4753	0.784242
	25.4955	0.802424
	25.5157	0.818182
	25.536	0.790303
	25.5562	0.852121
	25.5764	0.924848
	25.5966	0.991515
	25.6169	1.03758
	25.6371	1.2097
	25.6573	1.31879
	25.6775	1.43152
	25.6978	1.64727
	25.718	1.75758
	25.7382	1.91515
	25.7584	2.03152
	25.7787	2.13333
	25.7989	2.59273
	25.8191	3.46303
	25.8393	4.61212
	25.8596	6.33818
	25.8798	7.2
	25.9	6.65697
	25.9203	6.32121
	25.9405	5.92364
	25.9607	5.34182
	25.9809	5.27273
	26.0012	5.54182
	26.0214	7.15636
	26.0416	9.64606
	26.0618	13.7648
	26.0821	17.5188
	26.1023	19.5685
	26.1225	18.5976
	26.1427	16.2085
	26.163	14.0691
	26.1832	10.9564
	26.2034	8.28727
	26.2236	5.79879
	26.2439	4.15758
	26.2641	3.08727
	26.2843	2.52606
	26.3045	2.03515
	26.3248	1.66909
	26.345	1.52606
	26.3652	1.34909
	26.3855	1.26545
	26.4057	1.17576
	26.4259	1.01212
	26.4461	0.998788
	26.4664	0.837576
	26.4866	0.904242
	26.5068	0.775758
	26.527	0.747879
	26.5473	0.660606
	26.5675	0.676364
	26.5877	0.716364
	26.6079	0.629091
	26.6282	0.638788
	26.6484	0.644848
	26.6686	0.64
	26.6888	0.625455
	26.7091	0.629091
	26.7293	0.604848
	26.7495	0.619394
	26.7697	0.563636
	26.79	0.589091
	26.8102	0.556364
	26.8304	0.561212
	26.8507	0.584242
	26.8709	0.557576
	26.8911	0.53697
	26.9113	0.509091
	26.9316	0.513939
	26.9518	0.500606
	26.972	0.545455
	26.9922	0.511515
	27.0125	0.511515
	27.0327	0.516364
	27.0529	0.527273
	27.0731	0.528485
	27.0934	0.532121
	27.1136	0.567273
	27.1338	0.544242
	27.154	0.539394
	27.1743	0.551515
	27.1945	0.589091
	27.2147	0.530909
	27.2349	0.506667
	27.2552	0.489697
	27.2754	0.521212
	27.2956	0.50303
	27.3159	0.499394
	27.3361	0.528485
	27.3563	0.564848
	27.3765	0.500606
	27.3968	0.511515
	27.417	0.509091
	27.4372	0.498182
	27.4574	0.511515
	27.4777	0.529697
	27.4979	0.530909
	27.5181	0.467879
	27.5383	0.50303
	27.5586	0.544242
	27.5788	0.476364
	27.599	0.549091
	27.6192	0.487273
	27.6395	0.529697
	27.6597	0.534545
	27.6799	0.539394
	27.7001	0.538182
	27.7204	0.522424
	27.7406	0.546667
	27.7608	0.575758
	27.7811	0.555152
	27.8013	0.522424
	27.8215	0.551515
	27.8417	0.545455
	27.862	0.566061
	27.8822	0.572121
	27.9024	0.507879
	27.9226	0.553939
	27.9429	0.544242
	27.9631	0.557576
	27.9833	0.545455
	28.0035	0.486061
	28.0238	0.515152
	28.044	0.539394
	28.0642	0.52
	28.0844	0.540606
	28.1047	0.580606
	28.1249	0.570909
	28.1451	0.602424
	28.1653	0.590303
	28.1856	0.596364
	28.2058	0.620606
	28.226	0.758788
	28.2463	0.740606
	28.2665	0.837576
	28.2867	0.945455
	28.3069	1.15879
	28.3272	1.40727
	28.3474	1.47394
	28.3676	1.45091
	28.3878	1.4303
	28.4081	1.41939
	28.4283	1.2097
	28.4485	1.0703
	28.4687	0.90303
	28.489	0.852121
	28.5092	0.711515
	28.5294	0.642424
	28.5496	0.568485
	28.5699	0.584242
	28.5901	0.546667
	28.6103	0.521212
	28.6305	0.545455
	28.6508	0.524848
	28.671	0.517576
	28.6912	0.526061
	28.7114	0.501818
	28.7317	0.475152
	28.7519	0.467879
	28.7721	0.46303
	28.7924	0.447273
	28.8126	0.4
	28.8328	0.420606
	28.853	0.442424
	28.8733	0.430303
	28.8935	0.453333
	28.9137	0.413333
	28.9339	0.392727
	28.9542	0.404848
	28.9744	0.415758
	28.9946	0.46303
	29.0148	0.436364
	29.0351	0.409697
	29.0553	0.452121
	29.0755	0.42303
	29.0957	0.387879
	29.116	0.41697
	29.1362	0.407273
	29.1564	0.406061
	29.1766	0.452121
	29.1969	0.446061
	29.2171	0.453333
	29.2373	0.402424
	29.2576	0.424242
	29.2778	0.452121
	29.298	0.385455
	29.3182	0.420606
	29.3385	0.404848
	29.3587	0.397576
	29.3789	0.379394
	29.3991	0.413333
	29.4194	0.42303
	29.4396	0.4
	29.4598	0.404848
	29.48	0.442424
	29.5003	0.387879
	29.5205	0.426667
	29.5407	0.412121
	29.5609	0.446061
	29.5812	0.397576
	29.6014	0.453333
	29.6216	0.427879
	29.6418	0.465455
	29.6621	0.46303
	29.6823	0.403636
	29.7025	0.418182
	29.7228	0.443636
	29.743	0.389091
	29.7632	0.408485
	29.7834	0.447273
	29.8037	0.46303
	29.8239	0.476364
	29.8441	0.461818
	29.8643	0.471515
	29.8846	0.431515
	29.9048	0.450909
	29.925	0.418182
	29.9452	0.478788
	29.9655	0.442424
	29.9857	0.490909
	30.0059	0.476364
	30.0261	0.52
	30.0464	0.547879
	30.0666	0.563636
	30.0868	0.6
	30.107	0.62303
	30.1273	0.62303
	30.1475	0.650909
	30.1677	0.671515
	30.188	0.682424
	30.2082	0.621818
	30.2284	0.652121
	30.2486	0.592727
	30.2689	0.619394
	30.2891	0.513939
	30.3093	0.521212
	30.3295	0.509091
	30.3498	0.506667
	30.37	0.499394
	30.3902	0.470303
	30.4104	0.469091
	30.4307	0.499394
	30.4509	0.453333
	30.4711	0.449697
	30.4913	0.435152
	30.5116	0.460606
	30.5318	0.433939
	30.552	0.438788
	30.5722	0.48
	30.5925	0.469091
	30.6127	0.481212
	30.6329	0.433939
	30.6532	0.475152
	30.6734	0.455758
	30.6936	0.528485
	30.7138	0.481212
	30.7341	0.481212
	30.7543	0.483636
	30.7745	0.506667
	30.7947	0.522424
	30.815	0.529697
	30.8352	0.539394
	30.8554	0.541818
	30.8756	0.572121
	30.8959	0.595152
	30.9161	0.646061
	30.9363	0.632727
	30.9565	0.630303
	30.9768	0.707879
	30.997	0.746667
	31.0172	0.769697
	31.0374	0.886061
	31.0577	0.968485
	31.0779	1.06909
	31.0981	1.26303
	31.1184	1.54909
	31.1386	1.98061
	31.1588	2.47394
	31.179	3.16
	31.1993	3.47879
	31.2195	3.59152
	31.2397	3.38061
	31.2599	3.37091
	31.2802	3.01212
	31.3004	2.65333
	31.3206	2.21939
	31.3408	1.95273
	31.3611	1.62788
	31.3813	1.34667
	31.4015	1.28485
	31.4217	1.15273
	31.442	1.00606
	31.4622	1.07273
	31.4824	1.04364
	31.5026	1.14303
	31.5229	1.10303
	31.5431	1.11636
	31.5633	1.05818
	31.5836	1.08727
	31.6038	1.10182
	31.624	0.997576
	31.6442	1.02182
	31.6645	0.974545
	31.6847	0.97697
	31.7049	0.932121
	31.7251	0.806061
	31.7454	0.763636
	31.7656	0.721212
	31.7858	0.740606
	31.806	0.593939
	31.8263	0.647273
	31.8465	0.586667
	31.8667	0.566061
	31.8869	0.499394
	31.9072	0.538182
	31.9274	0.550303
	31.9476	0.516364
	31.9678	0.545455
	31.9881	0.448485
	32.0083	0.545455
	32.0285	0.455758
	32.0488	0.487273
	32.069	0.433939
	32.0892	0.534545
	32.1094	0.477576
	32.1297	0.522424
	32.1499	0.477576
	32.1701	0.473939
	32.1903	0.430303
	32.2106	0.501818
	32.2308	0.48
	32.251	0.504242
	32.2712	0.494545
	32.2915	0.507879
	32.3117	0.534545
	32.3319	0.597576
	32.3521	0.521212
	32.3724	0.573333
	32.3926	0.570909
	32.4128	0.530909
	32.433	0.529697
	32.4533	0.545455
	32.4735	0.538182
	32.4937	0.515152
	32.5139	0.529697
	32.5342	0.517576
	32.5544	0.539394
	32.5746	0.510303
	32.5949	0.482424
	32.6151	0.518788
	32.6353	0.458182
	32.6555	0.45697
	32.6758	0.475152
	32.696	0.441212
	32.7162	0.470303
	32.7364	0.398788
	32.7567	0.458182
	32.7769	0.432727
	32.7971	0.42303
	32.8173	0.453333
	32.8376	0.467879
	32.8578	0.419394
	32.878	0.4
	32.8982	0.442424
	32.9185	0.393939
	32.9387	0.370909
	32.9589	0.378182
	32.9791	0.419394
	32.9994	0.374545
	33.0196	0.410909
	33.0398	0.389091
	33.0601	0.414545
	33.0803	0.442424
	33.1005	0.361212
	33.1207	0.392727
	33.141	0.390303
	33.1612	0.386667
	33.1814	0.391515
	33.2016	0.391515
	33.2219	0.378182
	33.2421	0.397576
	33.2623	0.404848
	33.2825	0.384242
	33.3028	0.410909
	33.323	0.398788
	33.3432	0.409697
	33.3634	0.391515
	33.3837	0.401212
	33.4039	0.36
	33.4241	0.396364
	33.4443	0.438788
	33.4646	0.446061
	33.4848	0.404848
	33.505	0.436364
	33.5253	0.470303
	33.5455	0.484848
	33.5657	0.521212
	33.5859	0.601212
	33.6062	0.661818
	33.6264	0.789091
	33.6466	0.922424
	33.6668	1.13212
	33.6871	1.13333
	33.7073	1.08485
	33.7275	1.10303
	33.7477	1.13212
	33.768	1.12727
	33.7882	1.00242
	33.8084	0.843636
	33.8286	0.695758
	33.8489	0.711515
	33.8691	0.614545
	33.8893	0.606061
	33.9095	0.464242
	33.9298	0.467879
	33.95	0.492121
	33.9702	0.50303
	33.9905	0.541818
	34.0107	0.487273
	34.0309	0.498182
	34.0511	0.459394
	34.0714	0.481212
	34.0916	0.453333
	34.1118	0.488485
	34.132	0.484848
	34.1523	0.495758
	34.1725	0.529697
	34.1927	0.517576
	34.2129	0.547879
	34.2332	0.580606
	34.2534	0.619394
	34.2736	0.62303
	34.2938	0.637576
	34.3141	0.688485
	34.3343	0.797576
	34.3545	0.871515
	34.3747	1.01576
	34.395	1.23879
	34.4152	1.64848
	34.4354	1.84848
	34.4557	1.89697
	34.4759	1.76
	34.4961	1.57091
	34.5163	1.59879
	34.5366	1.57333
	34.5568	1.45818
	34.577	1.45333
	34.5972	1.57333
	34.6175	2.09939
	34.6377	3.18303
	34.6579	6.14667
	34.6781	10.32
	34.6984	11.6691
	34.7186	8.70909
	34.7388	6.27515
	34.759	6.64364
	34.7793	7.08606
	34.7995	5.90545
	34.8197	3.92848
	34.8399	2.5297
	34.8602	2.07879
	34.8804	1.89939
	34.9006	1.95515
	34.9209	2.11152
	34.9411	2.00606
	34.9613	1.73333
	34.9815	1.53939
	35.0018	1.55152
	35.022	1.39273
	35.0422	1.19879
	35.0624	1.01697
	35.0827	0.92
	35.1029	0.807273
	35.1231	0.756364
	35.1433	0.746667
	35.1636	0.836364
	35.1838	0.769697
	35.204	0.728485
	35.2242	0.676364
	35.2445	0.732121
	35.2647	0.710303
	35.2849	0.624242
	35.3051	0.621818
	35.3254	0.618182
	35.3456	0.610909
	35.3658	0.590303
	35.3861	0.552727
	35.4063	0.61697
	35.4265	0.659394
	35.4467	0.612121
	35.467	0.558788
	35.4872	0.596364
	35.5074	0.592727
	35.5276	0.629091
	35.5479	0.601212
	35.5681	0.629091
	35.5883	0.652121
	35.6085	0.673939
	35.6288	0.724848
	35.649	0.693333
	35.6692	0.798788
	35.6894	0.772121
	35.7097	0.882424
	35.7299	0.871515
	35.7501	0.940606
	35.7703	1.03879
	35.7906	1.07394
	35.8108	1.20606
	35.831	1.37091
	35.8513	1.59758
	35.8715	1.78909
	35.8917	2.28242
	35.9119	2.64606
	35.9322	3.22061
	35.9524	3.58909
	35.9726	4.29091
	35.9928	4.39152
	36.0131	4.57333
	36.0333	4.4
	36.0535	4.52848
	36.0737	4.59636
	36.094	4.57697
	36.1142	4.47636
	36.1344	3.66667
	36.1546	3.12121
	36.1749	2.85212
	36.1951	2.65455
	36.2153	2.36242
	36.2355	2.01212
	36.2558	1.67758
	36.276	1.45333
	36.2962	1.29333
	36.3164	1.27273
	36.3367	1.18909
	36.3569	1.09212
	36.3771	0.949091
	36.3974	0.916364
	36.4176	0.949091
	36.4378	0.911515
	36.458	0.832727
	36.4783	0.860606
	36.4985	0.873939
	36.5187	0.827879
	36.5389	0.867879
	36.5592	0.870303
	36.5794	0.846061
	36.5996	0.819394
	36.6198	0.770909
	36.6401	0.738182
	36.6603	0.76
	36.6805	0.704242
	36.7007	0.673939
	36.721	0.700606
	36.7412	0.683636
	36.7614	0.627879
	36.7816	0.722424
	36.8019	0.734545
	36.8221	0.678788
	36.8423	0.718788
	36.8626	0.709091
	36.8828	0.802424
	36.903	0.809697
	36.9232	0.781818
	36.9435	0.761212
	36.9637	0.727273
	36.9839	0.745455
	37.0041	0.733333
	37.0244	0.758788
	37.0446	0.787879
	37.0648	0.65697
	37.085	0.718788
	37.1053	0.678788
	37.1255	0.688485
	37.1457	0.661818
	37.1659	0.689697
	37.1862	0.648485
	37.2064	0.613333
	37.2266	0.596364
	37.2468	0.553939
	37.2671	0.573333
	37.2873	0.500606
	37.3075	0.538182
	37.3278	0.438788
	37.348	0.48
	37.3682	0.465455
	37.3884	0.458182
	37.4087	0.450909
	37.4289	0.454545
	37.4491	0.392727
	37.4693	0.453333
	37.4896	0.373333
	37.5098	0.447273
	37.53	0.432727
	37.5502	0.375758
	37.5705	0.413333
	37.5907	0.426667
	37.6109	0.370909
	37.6311	0.419394
	37.6514	0.335758
	37.6716	0.390303
	37.6918	0.357576
	37.712	0.381818
	37.7323	0.346667
	37.7525	0.345455
	37.7727	0.329697
	37.793	0.344242
	37.8132	0.349091
	37.8334	0.390303
	37.8536	0.351515
	37.8739	0.341818
	37.8941	0.351515
	37.9143	0.356364
	37.9345	0.333333
	37.9548	0.364848
	37.975	0.362424
	37.9952	0.341818
	38.0154	0.340606
	38.0357	0.349091
	38.0559	0.344242
	38.0761	0.32
	38.0963	0.366061
	38.1166	0.349091
	38.1368	0.32
	38.157	0.323636
	38.1772	0.335758
	38.1975	0.352727
	38.2177	0.321212
	38.2379	0.340606
	38.2582	0.328485
	38.2784	0.317576
	38.2986	0.318788
	38.3188	0.346667
	38.3391	0.340606
	38.3593	0.326061
	38.3795	0.346667
	38.3997	0.341818
	38.42	0.29697
	38.4402	0.306667
	38.4604	0.317576
	38.4806	0.316364
	38.5009	0.312727
	38.5211	0.322424
	38.5413	0.33697
	38.5615	0.335758
	38.5818	0.350303
	38.602	0.397576
	38.6222	0.374545
	38.6424	0.373333
	38.6627	0.4
	38.6829	0.373333
	38.7031	0.317576
	38.7234	0.333333
	38.7436	0.350303
	38.7638	0.338182
	38.784	0.346667
	38.8043	0.355152
	38.8245	0.29697
	38.8447	0.341818
	38.8649	0.341818
	38.8852	0.315152
	38.9054	0.33697
	38.9256	0.328485
	38.9458	0.294545
	38.9661	0.323636
	38.9863	0.329697
	39.0065	0.326061
	39.0267	0.322424
	39.047	0.373333
	39.0672	0.323636
	39.0874	0.310303
	39.1076	0.32
	39.1279	0.315152
	39.1481	0.323636
	39.1683	0.313939
	39.1886	0.32
	39.2088	0.311515
	39.229	0.338182
	39.2492	0.29697
	39.2695	0.341818
	39.2897	0.30303
	39.3099	0.335758
	39.3301	0.323636
	39.3504	0.315152
	39.3706	0.347879
	39.3908	0.313939
	39.411	0.356364
	39.4313	0.326061
	39.4515	0.321212
	39.4717	0.355152
	39.4919	0.352727
	39.5122	0.313939
	39.5324	0.340606
	39.5526	0.346667
	39.5728	0.38303
	39.5931	0.349091
	39.6133	0.363636
	39.6335	0.338182
	39.6537	0.321212
	39.674	0.345455
	39.6942	0.36
	39.7144	0.300606
	39.7347	0.326061
	39.7549	0.313939
	39.7751	0.328485
	39.7953	0.315152
	39.8156	0.339394
	39.8358	0.328485
	39.856	0.32
	39.8762	0.351515
	39.8965	0.29697
	39.9167	0.32
	39.9369	0.347879
	39.9571	0.311515
	39.9774	0.315152
	39.9976	0.349091
	40.0178	0.326061
	40.038	0.358788
	40.0583	0.306667
	40.0785	0.312727
	40.0987	0.328485
	40.1189	0.305455
	40.1392	0.33697
	40.1594	0.338182
	40.1796	0.362424
	40.1999	0.310303
	40.2201	0.318788
	40.2403	0.350303
	40.2605	0.347879
	40.2808	0.307879
	40.301	0.364848
	40.3212	0.34303
	40.3414	0.381818
	40.3617	0.341818
	40.3819	0.345455
	40.4021	0.391515
	40.4223	0.36
	40.4426	0.350303
	40.4628	0.353939
	40.483	0.358788
	40.5032	0.367273
	40.5235	0.350303
	40.5437	0.372121
	40.5639	0.413333
	40.5841	0.412121
	40.6044	0.386667
	40.6246	0.395152
	40.6448	0.407273
	40.6651	0.41697
	40.6853	0.392727
	40.7055	0.367273
	40.7257	0.432727
	40.746	0.387879
	40.7662	0.385455
	40.7864	0.36
	40.8066	0.390303
	40.8269	0.366061
	40.8471	0.363636
	40.8673	0.349091
	40.8875	0.368485
	40.9078	0.38303
	40.928	0.370909
	40.9482	0.322424
	40.9684	0.368485
	40.9887	0.356364
	41.0089	0.330909
	41.0291	0.36
	41.0493	0.361212
	41.0696	0.363636
	41.0898	0.350303
	41.11	0.334545
	41.1303	0.324848
	41.1505	0.351515
	41.1707	0.332121
	41.1909	0.347879
	41.2112	0.351515
	41.2314	0.33697
	41.2516	0.350303
	41.2718	0.339394
	41.2921	0.340606
	41.3123	0.327273
	41.3325	0.341818
	41.3527	0.385455
	41.373	0.349091
	41.3932	0.333333
	41.4134	0.363636
	41.4336	0.338182
	41.4539	0.301818
	41.4741	0.316364
	41.4943	0.323636
	41.5145	0.334545
	41.5348	0.349091
	41.555	0.310303
	41.5752	0.344242
	41.5955	0.33697
	41.6157	0.355152
	41.6359	0.384242
	41.6561	0.317576
	41.6764	0.332121
	41.6966	0.32
	41.7168	0.321212
	41.737	0.30303
	41.7573	0.389091
	41.7775	0.353939
	41.7977	0.366061
	41.8179	0.361212
	41.8382	0.358788
	41.8584	0.350303
	41.8786	0.37697
	41.8988	0.349091
	41.9191	0.357576
	41.9393	0.349091
	41.9595	0.397576
	41.9797	0.344242
	42	0.364848
	42.0202	0.362424
	42.0404	0.349091
	42.0607	0.390303
	42.0809	0.380606
	42.1011	0.450909
	42.1213	0.419394
	42.1416	0.432727
	42.1618	0.392727
	42.182	0.396364
	42.2022	0.430303
	42.2225	0.458182
	42.2427	0.372121
	42.2629	0.443636
	42.2831	0.426667
	42.3034	0.418182
	42.3236	0.438788
	42.3438	0.466667
	42.364	0.430303
	42.3843	0.481212
	42.4045	0.526061
	42.4247	0.566061
	42.4449	0.642424
	42.4652	0.738182
	42.4854	0.990303
	42.5056	1.32121
	42.5259	1.65333
	42.5461	1.69333
	42.5663	1.56485
	42.5865	1.45697
	42.6068	1.24121
	42.627	1.19879
	42.6472	1.25576
	42.6674	1.17939
	42.6877	1.02303
	42.7079	0.837576
	42.7281	0.667879
	42.7483	0.665455
	42.7686	0.629091
	42.7888	0.562424
	42.809	0.546667
	42.8292	0.53697
	42.8495	0.505455
	42.8697	0.471515
	42.8899	0.495758
	42.9101	0.550303
	42.9304	0.534545
	42.9506	0.581818
	42.9708	0.673939
	42.9911	0.773333
	43.0113	1
	43.0315	1.31879
	43.0517	1.20727
	43.072	1.01818
	43.0922	0.804848
	43.1124	0.836364
	43.1326	0.833939
	43.1529	0.883636
	43.1731	0.793939
	43.1933	0.609697
	43.2135	0.53697
	43.2338	0.517576
	43.254	0.566061
	43.2742	0.487273
	43.2944	0.466667
	43.3147	0.509091
	43.3349	0.48
	43.3551	0.523636
	43.3753	0.561212
	43.3956	0.607273
	43.4158	0.561212
	43.436	0.587879
	43.4562	0.618182
	43.4765	0.661818
	43.4967	0.751515
	43.5169	0.711515
	43.5372	0.796364
	43.5574	0.780606
	43.5776	0.870303
	43.5978	0.900606
	43.6181	0.892121
	43.6383	0.973333
	43.6585	1.0303
	43.6787	1.07758
	43.699	1.18303
	43.7192	1.31636
	43.7394	1.51394
	43.7596	1.65576
	43.7799	1.90667
	43.8001	2.05333
	43.8203	2.09576
	43.8405	2.0497
	43.8608	1.86303
	43.881	1.80485
	43.9012	1.68848
	43.9214	1.67394
	43.9417	1.44364
	43.9619	1.31879
	43.9821	1.17576
	44.0024	1.04
	44.0226	0.961212
	44.0428	0.930909
	44.063	0.870303
	44.0833	0.790303
	44.1035	0.735758
	44.1237	0.678788
	44.1439	0.661818
	44.1642	0.688485
	44.1844	0.632727
	44.2046	0.629091
	44.2248	0.539394
	44.2451	0.561212
	44.2653	0.509091
	44.2855	0.518788
	44.3057	0.563636
	44.326	0.509091
	44.3462	0.507879
	44.3664	0.564848
	44.3866	0.552727
	44.4069	0.507879
	44.4271	0.524848
	44.4473	0.476364
	44.4676	0.461818
	44.4878	0.509091
	44.508	0.515152
	44.5282	0.50303
	44.5485	0.492121
	44.5687	0.454545
	44.5889	0.495758
	44.6091	0.552727
	44.6294	0.504242
	44.6496	0.539394
	44.6698	0.510303
	44.69	0.541818
	44.7103	0.581818
	44.7305	0.524848
	44.7507	0.575758
	44.7709	0.584242
	44.7912	0.648485
	44.8114	0.612121
	44.8316	0.603636
	44.8518	0.627879
	44.8721	0.667879
	44.8923	0.666667
	44.9125	0.636364
	44.9328	0.654545
	44.953	0.655758
	44.9732	0.643636
	44.9934	0.62303
	45.0137	0.604848
	45.0339	0.602424
	45.0541	0.650909
	45.0743	0.637576
	45.0946	0.587879
	45.1148	0.590303
	45.135	0.569697
	45.1552	0.638788
	45.1755	0.608485
	45.1957	0.631515
	45.2159	0.595152
	45.2361	0.641212
	45.2564	0.647273
	45.2766	0.615758
	45.2968	0.670303
	45.317	0.652121
	45.3373	0.695758
	45.3575	0.770909
	45.3777	0.806061
	45.398	0.866667
	45.4182	0.921212
	45.4384	0.93697
	45.4586	0.89697
	45.4789	0.893333
	45.4991	0.901818
	45.5193	0.855758
	45.5395	0.90303
	45.5598	0.898182
	45.58	0.888485
	45.6002	0.861818
	45.6204	0.929697
	45.6407	1.01091
	45.6609	1.07758
	45.6811	1.22788
	45.7013	1.42545
	45.7216	1.72848
	45.7418	2.07273
	45.762	2.42667
	45.7822	2.68485
	45.8025	2.81333
	45.8227	2.79879
	45.8429	2.44606
	45.8632	2.29091
	45.8834	2.22303
	45.9036	2.16848
	45.9238	2.0897
	45.9441	1.82545
	45.9643	1.63758
	45.9845	1.40485
	46.0047	1.12848
	46.025	1.10424
	46.0452	1.13818
	46.0654	1.00727
	46.0856	1.06667
	46.1059	1.05939
	46.1261	1.18545
	46.1463	1.28242
	46.1665	1.38545
	46.1868	1.40242
	46.207	1.53212
	46.2272	1.49939
	46.2474	1.33091
	46.2677	1.25576
	46.2879	1.16364
	46.3081	1.14788
	46.3284	1.10909
	46.3486	1.06909
	46.3688	1.00848
	46.389	0.970909
	46.4093	0.849697
	46.4295	0.796364
	46.4497	0.772121
	46.4699	0.835152
	46.4902	0.82303
	46.5104	0.926061
	46.5306	1.03758
	46.5508	1.09697
	46.5711	1.05697
	46.5913	0.906667
	46.6115	0.873939
	46.6317	0.945455
	46.652	0.97697
	46.6722	0.872727
	46.6924	0.926061
	46.7126	0.837576
	46.7329	0.837576
	46.7531	0.746667
	46.7733	0.750303
	46.7936	0.766061
	46.8138	0.70303
	46.834	0.819394
	46.8542	0.865455
	46.8745	0.986667
	46.8947	1.10909
	46.9149	1.13939
	46.9351	1.26909
	46.9554	1.20727
	46.9756	1.10667
	46.9958	1.07515
	47.016	1.11636
	47.0363	1.08121
	47.0565	1.0303
	47.0767	1.01212
	47.0969	0.972121
	47.1172	0.906667
	47.1374	0.881212
	47.1576	0.766061
	47.1778	0.692121
	47.1981	0.682424
	47.2183	0.670303
	47.2385	0.635152
	47.2587	0.624242
	47.279	0.547879
	47.2992	0.516364
	47.3194	0.541818
	47.3397	0.511515
	47.3599	0.499394
	47.3801	0.441212
	47.4003	0.431515
	47.4206	0.432727
	47.4408	0.48
	47.461	0.469091
	47.4812	0.458182
	47.5015	0.475152
	47.5217	0.475152
	47.5419	0.427879
	47.5621	0.450909
	47.5824	0.393939
	47.6026	0.414545
	47.6228	0.459394
	47.643	0.414545
	47.6633	0.501818
	47.6835	0.467879
	47.7037	0.429091
	47.7239	0.45697
	47.7442	0.432727
	47.7644	0.459394
	47.7846	0.429091
	47.8049	0.435152
	47.8251	0.425455
	47.8453	0.459394
	47.8655	0.425455
	47.8858	0.443636
	47.906	0.409697
	47.9262	0.452121
	47.9464	0.406061
	47.9667	0.442424
	47.9869	0.45697
	48.0071	0.446061
	48.0273	0.435152
	48.0476	0.42303
	48.0678	0.460606
	48.088	0.441212
	48.1082	0.494545
	48.1285	0.509091
	48.1487	0.540606
	48.1689	0.527273
	48.1891	0.510303
	48.2094	0.495758
	48.2296	0.52
	48.2498	0.584242
	48.2701	0.6
	48.2903	0.632727
	48.3105	0.676364
	48.3307	0.606061
	48.351	0.711515
	48.3712	0.693333
	48.3914	0.69697
	48.4116	0.712727
	48.4319	0.673939
	48.4521	0.631515
	48.4723	0.644848
	48.4925	0.626667
	48.5128	0.676364
	48.533	0.723636
	48.5532	0.615758
	48.5734	0.603636
	48.5937	0.568485
	48.6139	0.614545
	48.6341	0.649697
	48.6543	0.633939
	48.6746	0.644848
	48.6948	0.677576
	48.715	0.73697
	48.7353	0.716364
	48.7555	0.827879
	48.7757	0.900606
	48.7959	0.922424
	48.8162	0.881212
	48.8364	0.853333
	48.8566	0.875152
	48.8768	0.82303
	48.8971	0.89697
	48.9173	0.873939
	48.9375	0.869091
	48.9577	0.895758
	48.978	0.826667
	48.9982	0.785455
	49.0184	0.747879
	49.0386	0.695758
	49.0589	0.761212
	49.0791	0.744242
	49.0993	0.699394
	49.1195	0.710303
	49.1398	0.652121
	49.16	0.637576
	49.1802	0.649697
	49.2005	0.592727
	49.2207	0.603636
	49.2409	0.627879
	49.2611	0.602424
	49.2814	0.551515
	49.3016	0.540606
	49.3218	0.528485
	49.342	0.6
	49.3623	0.529697
	49.3825	0.545455
	49.4027	0.578182
	49.4229	0.546667
	49.4432	0.581818
	49.4634	0.575758
	49.4836	0.589091
	49.5038	0.619394
	49.5241	0.603636
	49.5443	0.580606
	49.5645	0.61697
	49.5847	0.57697
	49.605	0.574545
	49.6252	0.590303
	49.6454	0.550303
	49.6657	0.570909
	49.6859	0.56
	49.7061	0.541818
	49.7263	0.555152
	49.7466	0.505455
	49.7668	0.526061
	49.787	0.526061
	49.8072	0.483636
	49.8275	0.492121
	49.8477	0.509091
	49.8679	0.513939
	49.8881	0.505455
	49.9084	0.540606
	49.9286	0.541818
	49.9488	0.52
	49.969	0.535758
	49.9893	0.549091
	50.0095	0.533333
	50.0297	0.490909
	50.0499	0.558788
	50.0702	0.545455
	50.0904	0.592727
	50.1106	0.604848
	50.1309	0.557576
	50.1511	0.592727
	50.1713	0.601212
	50.1915	0.613333
	50.2118	0.630303
	50.232	0.64
	50.2522	0.655758
	50.2724	0.648485
	50.2927	0.633939
	50.3129	0.673939
	50.3331	0.785455
	50.3533	0.796364
	50.3736	0.892121
	50.3938	0.996364
	50.414	1.24242
[truncated: 1,957 more rows]
